# Supplementary material for: RNA polymerase II pausing factor NELF in CD8+ T cells promotes antitumor immunity
Source: Nat Commun. 2022 Apr 20;13:2155. doi: 10.1038/s41467-022-29869-2 (PMC9021285; doi:10.1038/s41467-022-29869-2)
Supplement: Supplementary file 5 — Supplementary Data 1 [file 41467_2022_29869_MOESM5_ESM.xlsx]

## Sheet: Sheet 1 Pre-
Differentially expressed genes for WT and KO/pre-activation (adjusted p-value < 0.05, FC >= 2)
id	baseMean	baseMean2_Group1_WT_Pre	baseMean1_Group2_KO_Pre	FC_Group2overGroup1	log2FC_Group2overGroup1	pval	padj	geneName	entrezID	geneSymbol
Klra7	660.609	293.176	1028.04	3.50657	1.81006	2.86162e-23	4.65014e-19	killer cell lectin-like receptor, subfamily A, member 7	16638	Klra7
Spry2	1550.17	884.766	2215.57	2.50413	1.32431	2.74379e-16	2.22933e-12	sprouty RTK signaling antagonist 2	24064	Spry2
H2-Aa	1428.73	837.722	2019.74	2.41099	1.26963	5.73131e-15	2.32834e-11	histocompatibility 2, class II antigen A, alpha	14960	H2-Aa
4933433C11Rik	25.9862	1.68438	50.2881	29.8555	4.89992	3.17532e-14	1.03198e-10	NA	NA	4933433C11Rik
Pde8a	850.94	1213.14	488.743	0.402875	-1.31159	6.4136e-13	1.73702e-09	phosphodiesterase 8A	18584	Pde8a
Klrk1	2901.62	1696.29	4106.96	2.42114	1.27569	3.57681e-12	8.30332e-09	killer cell lectin-like receptor subfamily K, member 1	27007	Klrk1
Foxq1	224.015	335.847	112.183	0.334031	-1.58195	7.53356e-12	1.53025e-08	forkhead box Q1	15220	Foxq1
Arhgef12	1249.56	1793.12	705.998	0.393726	-1.34474	1.07793e-11	1.94627e-08	Rho guanine nucleotide exchange factor (GEF) 12	69632	Arhgef12
Litaf	923.919	576.847	1270.99	2.20334	1.13969	2.45595e-11	3.99092e-08	LPS-induced TN factor	56722	Litaf
Klrb1c	745.748	422.879	1068.62	2.52701	1.33743	3.38462e-11	5.00001e-08	killer cell lectin-like receptor subfamily B member 1C	17059	Klrb1c
Klri2	372.638	215.282	529.994	2.46186	1.29975	9.04625e-11	1.22501e-07	killer cell lectin-like receptor family I member 2	320407	Klri2
Serpina3g	1934.39	1250.62	2618.16	2.09348	1.06591	1.63768e-10	2.0471e-07	serine (or cysteine) peptidase inhibitor, clade A, member 3G	20715	Serpina3g
Kif13a	262.098	378.248	145.948	0.385853	-1.37388	4.3477e-10	5.04644e-07	kinesin family member 13A	16553	Kif13a
Tyrobp	394.782	194.683	594.881	3.05564	1.61148	5.88015e-10	6.28643e-07	TYRO protein tyrosine kinase binding protein	22177	Tyrobp
Kifc3	471.377	288.972	653.782	2.26245	1.17788	6.18972e-10	6.28643e-07	kinesin family member C3	16582	Kifc3
Ncf1	888.548	1190.53	586.57	0.492698	-1.02122	2.2954e-09	2.07223e-06	neutrophil cytosolic factor 1	17969	Ncf1
Klra1	232.228	89.1556	375.301	4.2095	2.07365	2.65938e-09	2.27447e-06	killer cell lectin-like receptor, subfamily A, member 1	16627	Klra1
Rbpms	249.392	143.95	354.834	2.46498	1.30158	5.95878e-09	4.84151e-06	RNA binding protein gene with multiple splicing	19663	Rbpms
Igf1r	1376.49	1894.22	858.756	0.453355	-1.14129	6.94023e-09	5.03661e-06	insulin-like growth factor I receptor	16001	Igf1r
Gng11	221.67	97.944	345.396	3.52646	1.81822	7.01006e-09	5.03661e-06	guanine nucleotide binding protein (G protein), gamma 11	66066	Gng11
Pou2f2	410.705	569.526	251.884	0.44227	-1.177	1.54268e-08	9.80463e-06	POU domain, class 2, transcription factor 2	18987	Pou2f2
Fcer1g	345.727	164.59	526.863	3.20107	1.67855	1.56874e-08	9.80463e-06	Fc receptor, IgE, high affinity I, gamma polypeptide	14127	Fcer1g
Lyn	310.061	189.915	430.206	2.26526	1.17968	1.7789e-08	1.07063e-05	LYN proto-oncogene, Src family tyrosine kinase	17096	Lyn
Igj	4515.87	2667.53	6364.21	2.38581	1.25448	1.88419e-08	1.0935e-05	NA	NA	Igj
Clu	200.281	115.714	284.849	2.46166	1.29963	3.36298e-08	1.88443e-05	clusterin	12759	Clu
4930519F09Rik	225.381	315.245	135.516	0.429876	-1.21801	9.26753e-08	4.56356e-05	pyruvate dehydrogenase E1 alpha 1 pseudogene	114676	4930519F09Rik
1300014I06Rik	51.4319	18.9311	83.9327	4.43358	2.14847	1.3772e-07	6.39416e-05	NA	NA	1300014I06Rik
Fhl1	70.5853	32.945	108.225	3.28503	1.71591	2.25499e-07	9.90369e-05	four and a half LIM domains 1	14199	Fhl1
Folr4	311.92	422.515	201.324	0.476488	-1.06949	2.68603e-07	0.000114863	NA	NA	Folr4
Tmem176b	246.059	138.319	353.799	2.55785	1.35493	3.36286e-07	0.000138451	transmembrane protein 176B	65963	Tmem176b
Dapk2	164.408	97.1958	231.62	2.38303	1.2528	4.23384e-07	0.000163809	death-associated protein kinase 2	13143	Dapk2
Mns1	375.753	501.371	250.134	0.498899	-1.00318	4.46108e-07	0.000168587	meiosis-specific nuclear structural protein 1	17427	Mns1
Ddr1	344.545	463.035	226.055	0.488203	-1.03445	5.82592e-07	0.000210381	discoidin domain receptor family, member 1	12305	Ddr1
H2-Eb1	1085.5	666.754	1504.25	2.25608	1.17382	6.76256e-07	0.000233812	histocompatibility 2, class II antigen E beta	14969	H2-Eb1
Wdr95	190.796	116.379	265.212	2.27886	1.18831	7.92089e-07	0.000260129	WD40 repeat domain 95	381693	Wdr95
Pdgfb	195.995	121.247	270.742	2.23298	1.15897	8.00396e-07	0.000260129	platelet derived growth factor, B polypeptide	18591	Pdgfb
Syt6	139.089	203.808	74.3696	0.3649	-1.45443	8.44209e-07	0.000268988	synaptotagmin VI	54524	Syt6
Gp9	79.3235	32.2692	126.378	3.91636	1.96951	9.74849e-07	0.000298892	glycoprotein 9 (platelet)	54368	Gp9
Samd3	1346.83	877.42	1816.24	2.06998	1.04961	1.19421e-06	0.000349507	sterile alpha motif domain containing 3	268288	Samd3
Evx1	144.503	81.0827	207.923	2.56433	1.35858	1.20445e-06	0.000349507	even-skipped homeobox 1	14028	Evx1
Klra18	31.4031	9.99225	52.814	5.2855	2.40204	2.24969e-06	0.000609292	killer cell lectin-like receptor, subfamily A, member 18	93970	Klra18
Klra8	26.7736	8.97404	44.5731	4.96689	2.31234	3.15273e-06	0.000800497	killer cell lectin-like receptor, subfamily A, member 8	16639	Klra8
Asb2	167.676	104.462	230.89	2.21028	1.14423	3.38473e-06	0.000846182	ankyrin repeat and SOCS box-containing 2	65256	Asb2
Blk	42.5735	18.3986	66.7485	3.62792	1.85914	3.50771e-06	0.00086364	B lymphoid kinase	12143	Blk
Sdc4	58.2451	28.2942	88.1959	3.1171	1.6402	3.83589e-06	0.000930346	syndecan 4	20971	Sdc4
Tmem176a	119.874	61.5164	178.231	2.8973	1.53471	4.7798e-06	0.00112568	transmembrane protein 176A	66058	Tmem176a
Snora52	113.35	166.634	60.0655	0.360464	-1.47207	4.94135e-06	0.0011471	small nucleolar RNA, H/ACA box 52	100217419	Snora52
Xcl1	465.124	288.624	641.624	2.22304	1.15254	5.62285e-06	0.00123721	chemokine (C motif) ligand 1	16963	Xcl1
Fcgr3	92.9722	52.5083	133.436	2.54124	1.34553	5.63405e-06	0.00123721	Fc receptor, IgG, low affinity III	14131	Fcgr3
Klra3	219.115	142.925	295.306	2.06616	1.04695	6.44142e-06	0.001371	killer cell lectin-like receptor, subfamily A, member 3	16634	Klra3
2010001M09Rik	90.3751	51.0124	129.738	2.54326	1.34668	6.77586e-06	0.00141164	NA	NA	2010001M09Rik
9230114K14Rik	158.424	216.957	99.8906	0.460417	-1.11899	7.4424e-06	0.00153087	RIKEN cDNA 9230114K14 gene	414108	9230114K14Rik
Smarca5-ps	276.408	376.828	175.989	0.467027	-1.09842	7.97047e-06	0.001619	SWI/SNF related, matrix associated, actin depenent ragulator of chromatin, subfamily a, member 5, pseudogene	545700	Smarca5-ps
Crybg3	200.921	270.719	131.122	0.48435	-1.04588	8.17804e-06	0.00164066	beta-gamma crystallin domain containing 3	224273	Crybg3
Gm13498	152.529	61.0086	244.05	4.00025	2.00009	9.26912e-06	0.00183687	heat shock protein 90 alpha (cytosolic), class B member 1 pseudogene	227885	Gm13498
Irf5	130.543	80.659	180.427	2.23691	1.16151	1.00953e-05	0.00197648	interferon regulatory factor 5	27056	Irf5
Cd74	2724.46	1762.8	3686.13	2.09107	1.06424	1.47167e-05	0.00278076	CD74 antigen (invariant polypeptide of major histocompatibility complex, class II antigen-associated)	16149	Cd74
Napsa	87.9142	50.6901	125.138	2.46869	1.30375	1.53523e-05	0.00285152	napsin A aspartic peptidase	16541	Napsa
Maneal	173.52	234.191	112.848	0.481862	-1.05331	1.54421e-05	0.00285152	mannosidase, endo-alpha-like	215090	Maneal
Socs2	150.406	93.4161	207.396	2.22013	1.15064	1.98068e-05	0.00353692	suppressor of cytokine signaling 2	216233	Socs2
Pf4	135.673	61.2202	210.127	3.43231	1.77918	2.10177e-05	0.00371236	platelet factor 4	56744	Pf4
Gm4956	85.6472	48.2061	123.088	2.55338	1.35241	2.51444e-05	0.00425342	predicted gene 4956	241041	Gm4956
Anxa3	64.4671	35.2889	93.6453	2.65368	1.40799	2.70156e-05	0.00439003	annexin A3	11745	Anxa3
Sfpi1	100.22	60.7688	139.671	2.2984	1.20063	3.05479e-05	0.00491488	NA	NA	Sfpi1
Grhl1	89.3277	125.679	52.9763	0.421521	-1.24632	3.22414e-05	0.00510162	grainyhead like transcription factor 1	195733	Grhl1
Srxn1	71.4194	39.8366	103.002	2.58562	1.37051	3.23364e-05	0.00510162	sulfiredoxin 1 homolog (S. cerevisiae)	76650	Srxn1
Fgd2	46.8198	23.3223	70.3173	3.01502	1.59217	3.65398e-05	0.00554926	FYVE, RhoGEF and PH domain containing 2	26382	Fgd2
Zfp931	57.0261	83.3925	30.6596	0.367654	-1.44358	3.94285e-05	0.00576036	zinc finger protein 931	353208	Zfp931
A630089N07Rik	76.2609	108.47	44.0517	0.406118	-1.30003	4.08306e-05	0.00582015	RIKEN cDNA A630089N07 gene	320586	A630089N07Rik
Alox5ap	107.841	66.8843	148.798	2.22471	1.15362	4.18834e-05	0.0058248	arachidonate 5-lipoxygenase activating protein	11690	Alox5ap
Gpr125	89.3468	125.068	53.626	0.428776	-1.2217	4.56735e-05	0.00628979	NA	NA	Gpr125
Tmem159	70.7809	40.8013	100.76	2.46954	1.30424	5.50311e-05	0.00687889	transmembrane protein 159	233806	Tmem159
Bmp7	147.659	97.2187	198.099	2.03766	1.02692	5.92313e-05	0.00729173	bone morphogenetic protein 7	12162	Bmp7
Treml1	40.2909	19.7164	60.8655	3.08705	1.62623	6.09699e-05	0.00739374	triggering receptor expressed on myeloid cells-like 1	71326	Treml1
Auts2	125.445	189.78	61.1109	0.32201	-1.63482	7.013e-05	0.00831834	autism susceptibility candidate 2	319974	Auts2
Dusp3	147.511	97.6686	197.354	2.02065	1.01482	7.21371e-05	0.00837305	dual specificity phosphatase 3 (vaccinia virus phosphatase VH1-related)	72349	Dusp3
Gbp10	125.153	169.488	80.8191	0.476843	-1.06841	7.43356e-05	0.00856705	guanylate-binding protein 10	626578	Gbp10
Sntb1	597.631	843.763	351.499	0.416585	-1.26332	7.49346e-05	0.00857526	syntrophin, basic 1	20649	Sntb1
Tsen15	44.5259	23.122	65.9298	2.85139	1.51167	8.46128e-05	0.00922791	tRNA splicing endonuclease subunit 15	66637	Tsen15
Fgfr1	137.771	184.276	91.2663	0.495269	-1.01372	9.86083e-05	0.010338	fibroblast growth factor receptor 1	14182	Fgfr1
Metrnl	478.543	317.599	639.488	2.0135	1.00971	9.99897e-05	0.0103613	meteorin, glial cell differentiation regulator-like	210029	Metrnl
Tgm2	233.585	151.469	315.701	2.08426	1.05954	0.000100106	0.0103613	transglutaminase 2, C polypeptide	21817	Tgm2
2010107H07Rik	155.594	94.3777	216.811	2.29727	1.19992	0.000101265	0.0104149	NA	NA	2010107H07Rik
Qrfp	346.592	206.766	486.419	2.35251	1.2342	0.000102357	0.010461	pyroglutamylated RFamide peptide	227717	Qrfp
Pip5k1b	120.33	77.9366	162.724	2.0879	1.06205	0.000108173	0.0108636	phosphatidylinositol-4-phosphate 5-kinase, type 1 beta	18719	Pip5k1b
Adamdec1	47.6792	25.6139	69.7444	2.72291	1.44515	0.000108301	0.0108636	ADAM-like, decysin 1	58860	Adamdec1
A3galt2	161.763	216.801	106.726	0.492275	-1.02246	0.000119106	0.0117302	alpha 1,3-galactosyltransferase 2 (isoglobotriaosylceramide synthase)	215493	A3galt2
Marcks	230.311	120.44	340.181	2.82447	1.49798	0.000126304	0.0123641	myristoylated alanine rich protein kinase C substrate	17118	Marcks
Snord69	57.1476	32.4398	81.8554	2.5233	1.33531	0.000129488	0.0124508	small nucleolar RNA, C/D box 69	100217431	Snord69
Ms4a1	40.5652	20.9118	60.2186	2.87965	1.5259	0.000169334	0.0154589	membrane-spanning 4-domains, subfamily A, member 1	12482	Ms4a1
Klhl4	83.7242	52.5931	114.855	2.18385	1.12687	0.000181765	0.0161403	kelch-like 4	237010	Klhl4
Olfm1	137.938	60.0719	215.804	3.59243	1.84496	0.000258679	0.0215566	olfactomedin 1	56177	Olfm1
Serpina3f	231.545	151.283	311.807	2.06109	1.04341	0.000268686	0.0222763	serine (or cysteine) peptidase inhibitor, clade A, member 3F	238393	Serpina3f
Klrb1b	148.628	80.8942	216.361	2.67462	1.41933	0.000327063	0.0263154	killer cell lectin-like receptor subfamily B member 1B	80782	Klrb1b
Ly86	45.9958	25.7577	66.234	2.57143	1.36257	0.00032874	0.0263154	lymphocyte antigen 86	17084	Ly86
Aldh2	419.375	276.92	561.83	2.02885	1.02066	0.000369562	0.0279194	aldehyde dehydrogenase 2, mitochondrial	11669	Aldh2
Nrgn	288.893	147.007	430.779	2.93034	1.55107	0.000372272	0.0279194	neurogranin	64011	Nrgn
Rgs18	106.435	68.7274	144.143	2.09732	1.06855	0.000378145	0.0280587	regulator of G-protein signaling 18	64214	Rgs18
Hck	99.4788	60.3507	138.607	2.29669	1.19956	0.000395241	0.0290619	hemopoietic cell kinase	15162	Hck
Tspan17	30.2206	15.2059	45.2353	2.97485	1.57282	0.000402278	0.0293139	tetraspanin 17	74257	Tspan17
Snord35a	31.5792	16.0802	47.0783	2.92772	1.54978	0.000429654	0.0306309	small nucleolar RNA, C/D box 35A	27211	Snord35a
Tceal1	28.3649	13.7667	42.9631	3.1208	1.64192	0.000434275	0.0308165	transcription elongation factor A (SII)-like 1	237052	Tceal1
Rgl1	94.8972	62.5426	127.252	2.03464	1.02477	0.000473015	0.0329892	ral guanine nucleotide dissociation stimulator,-like 1	19731	Rgl1
Trf	396.107	246.12	546.094	2.21881	1.14979	0.000489745	0.0338653	transferrin	22041	Trf
Ppbp	315.886	155.846	475.927	3.05382	1.61062	0.000491947	0.0338735	pro-platelet basic protein	57349	Ppbp
Myl9	168.986	83.0643	254.907	3.06879	1.61767	0.000501707	0.0342258	myosin, light polypeptide 9, regulatory	98932	Myl9
Cables1	61.2084	37.4008	85.016	2.2731	1.18466	0.000515046	0.0345289	CDK5 and Abl enzyme substrate 1	63955	Cables1
Hes1	54.5846	32.6505	76.5188	2.34357	1.22871	0.000531601	0.0351627	hes family bHLH transcription factor 1	15205	Hes1
Car11	47.2387	67.1341	27.3434	0.407295	-1.29585	0.000534342	0.0351627	carbonic anhydrase 11	12348	Car11
Ctsh	108.272	68.2743	148.27	2.17169	1.11882	0.000576823	0.0367583	cathepsin H	13036	Ctsh
Klrc2	163.409	95.3335	231.485	2.42816	1.27986	0.000591771	0.0372843	killer cell lectin-like receptor subfamily C, member 2	16642	Klrc2
Btk	74.8639	48.0973	101.63	2.11302	1.0793	0.000592843	0.0372843	Bruton agammaglobulinemia tyrosine kinase	12229	Btk
2810405K02Rik	61.9491	33.0151	90.8831	2.75277	1.46089	0.000722923	0.0425634	NA	NA	2810405K02Rik
Jag1	127.804	83.6298	171.979	2.05643	1.04014	0.000753405	0.0437244	jagged 1	16449	Jag1
Fam164a	25.4519	12.5852	38.3185	3.04473	1.60632	0.00084105	0.0464866	NA	NA	Fam164a
Dhrs3	73.7335	47.7628	99.7042	2.08749	1.06177	0.00085282	0.0468187	dehydrogenase/reductase (SDR family) member 3	20148	Dhrs3
Npas4	75.8518	102.124	49.5798	0.485488	-1.04249	0.000917087	0.0496789	neuronal PAS domain protein 4	225872	Npas4

## Sheet: Sheet 2 Post-
Differentially expressed genes for WT and KO/post-activation (adjusted p-value < 0.05, FC >= 2)
id	baseMean	baseMean2_Group7	baseMean1_Group8	FC_Group8overGroup7	log2FC_Group8overGroup7	pval	padj	geneName	entrezID	geneSymbol
Klrb1c	1758.48	511.729	3005.24	5.87271	2.55403	7.32e-161	1.12e-156	killer cell lectin-like receptor subfamily B member 1C	17059	Klrb1c
Ifngr2	726.087	1297.97	154.202	0.118802	-3.07337	3.62e-140	2.78e-136	interferon gamma receptor 2	15980	Ifngr2
Klra1	741.001	105.56	1376.44	13.0394	3.7048	2.19e-131	1.12e-127	killer cell lectin-like receptor, subfamily A, member 1	16627	Klra1
Klre1	1598.61	369.182	2828.03	7.66026	2.93739	1.6e-111	6.15e-108	killer cell lectin-like receptor family E member 1	243655	Klre1
Spry2	1009.92	213.536	1806.3	8.45896	3.08048	1.09e-103	3.34e-100	sprouty RTK signaling antagonist 2	24064	Spry2
Klra3	382.947	85.2993	680.595	7.97891	2.99619	1.82e-86	4.66e-83	killer cell lectin-like receptor, subfamily A, member 3	16634	Klra3
Klra7	2256.13	464.015	4048.24	8.72436	3.12505	2.12e-83	4.64e-80	killer cell lectin-like receptor, subfamily A, member 7	16638	Klra7
Gm2a	3760.47	5730.62	1790.32	0.312413	-1.67847	3.87e-82	7.21e-79	GM2 ganglioside activator protein	14667	Gm2a
Btla	454.587	786.71	122.464	0.155666	-2.68347	4.23e-82	7.21e-79	B and T lymphocyte associated	208154	Btla
Myof	426.612	737.716	115.507	0.156574	-2.67508	3.48e-78	5.34e-75	myoferlin	226101	Myof
Gpr141	4256.96	1892.31	6621.61	3.49922	1.80703	3.3e-76	4.6e-73	G protein-coupled receptor 141	353346	Gpr141
Ncf1	479.856	815.419	144.293	0.176955	-2.49854	7.63e-74	9.76e-71	neutrophil cytosolic factor 1	17969	Ncf1
Klrk1	5691.39	3142.96	8239.83	2.62168	1.39049	2.16e-73	2.55e-70	killer cell lectin-like receptor subfamily K, member 1	27007	Klrk1
Ikzf2	1912.41	530.636	3294.18	6.20798	2.63412	2.22e-72	2.44e-69	IKAROS family zinc finger 2	22779	Ikzf2
Tcf7	2449.43	3634.47	1264.4	0.347891	-1.52329	6.05e-72	6.19e-69	transcription factor 7, T cell specific	21414	Tcf7
Nrn1	558.927	962.489	155.365	0.16142	-2.63111	7.08e-69	6.79e-66	neuritin 1	68404	Nrn1
Tmem108	396.899	687.545	106.254	0.154541	-2.69394	1.21e-68	1.09e-65	transmembrane protein 108	81907	Tmem108
Tgm2	9710.07	15857.8	3562.39	0.224646	-2.15427	1.01e-63	8.57e-61	transglutaminase 2, C polypeptide	21817	Tgm2
Lat2	2754.01	1251.92	4256.11	3.39967	1.7654	1.31e-63	1.06e-60	linker for activation of T cells family, member 2	56743	Lat2
Cd8b1	7513.55	10619.1	4408.01	0.415103	-1.26846	8.42e-62	6.46e-59	CD8 antigen, beta chain 1	12526	Cd8b1
Cxcr4	2568.01	3947.37	1188.64	0.301123	-1.73158	7.12e-60	5.2e-57	chemokine (C-X-C motif) receptor 4	12767	Cxcr4
Als2cl	2338.63	4202.51	474.747	0.112968	-3.14602	2.16e-58	1.5e-55	ALS2 C-terminal like	235633	Als2cl
Sema6d	1853.49	519.808	3187.18	6.13145	2.61623	1.26e-56	8.39e-54	sema domain, transmembrane domain (TM), and cytoplasmic domain, (semaphorin) 6D	214968	Sema6d
H2-DMa	620.582	999.26	241.904	0.242083	-2.04643	2.21e-56	1.41e-53	histocompatibility 2, class II, locus DMa	14998	H2-DMa
Pfpl	330.85	103.721	557.979	5.3796	2.4275	8.44e-56	5.18e-53	pore forming protein-like	56093	Pfpl
Lamc1	3251.35	4589.49	1913.2	0.416865	-1.26235	1.41e-55	8.35e-53	laminin, gamma 1	226519	Lamc1
Slamf1	591.036	929.775	252.298	0.271354	-1.88175	1.18e-54	6.73e-52	signaling lymphocytic activation molecule family member 1	27218	Slamf1
Slc24a3	542.415	229.862	854.968	3.71947	1.8951	9.98e-54	5.47e-51	solute carrier family 24 (sodium/potassium/calcium exchanger), member 3	94249	Slc24a3
Anxa3	243.334	64.8638	421.805	6.50293	2.70109	1.08e-52	5.73e-50	annexin A3	11745	Anxa3
Ccr4	543.073	857.797	228.35	0.266205	-1.90939	3.55e-52	1.82e-49	chemokine (C-C motif) receptor 4	12773	Ccr4
Dusp2	3771.43	2273.05	5269.81	2.31839	1.21313	1.36e-51	6.71e-49	dual specificity phosphatase 2	13537	Dusp2
Lyst	11993.7	17221.3	6766.16	0.392896	-1.34778	1.51e-51	7.22e-49	lysosomal trafficking regulator	17101	Lyst
Kcnk10	377.71	138.474	616.945	4.45531	2.15552	7.02e-51	3.26e-48	potassium channel, subfamily K, member 10	72258	Kcnk10
Dapl1	102.785	195.556	10.0134	0.0512049	-4.28757	3.07e-50	1.39e-47	death associated protein-like 1	76747	Dapl1
She	224.59	390.537	58.6417	0.150156	-2.73546	4.1e-50	1.8e-47	src homology 2 domain-containing transforming protein E	214547	She
Stac2	329.944	544.996	114.892	0.210812	-2.24597	7.27e-50	3.1e-47	SH3 and cysteine rich domain 2	217154	Stac2
Slc16a10	640.934	270.227	1011.64	3.74366	1.90445	8.57e-49	3.55e-46	solute carrier family 16 (monocarboxylic acid transporters), member 10	72472	Slc16a10
Cd226	2264.85	3183.44	1346.26	0.422895	-1.24163	1.25e-48	5.03e-46	CD226 antigen	225825	Cd226
Enah	853.168	1359.31	347.027	0.255296	-1.96976	4.11e-48	1.62e-45	ENAH actin regulator	13800	Enah
Tgfbr3	688.535	1113.31	263.764	0.236919	-2.07753	4.72e-47	1.81e-44	transforming growth factor, beta receptor III	21814	Tgfbr3
Tlr1	597.038	918.721	275.354	0.299714	-1.73834	5.91e-47	2.21e-44	toll-like receptor 1	21897	Tlr1
Igf2bp2	644.284	976.902	311.667	0.319036	-1.64821	2.49e-46	9.09e-44	insulin-like growth factor 2 mRNA binding protein 2	319765	Igf2bp2
Aoah	214.626	45.744	383.507	8.38378	3.0676	7.72e-46	2.75e-43	acyloxyacyl hydrolase	27052	Aoah
Itga1	610.745	178.055	1043.44	5.86019	2.55095	1.25e-45	4.36e-43	integrin alpha 1	109700	Itga1
Sh3bp5	2522.94	3835.37	1210.51	0.315617	-1.66376	1.93e-45	6.57e-43	SH3-domain binding protein 5 (BTK-associated)	24056	Sh3bp5
Igfbp4	573.743	879.452	268.034	0.304774	-1.71419	3.01e-45	1e-42	insulin-like growth factor binding protein 4	16010	Igfbp4
Shisa2	486.697	760.102	213.292	0.28061	-1.83336	6.87e-45	2.24e-42	shisa family member 2	219134	Shisa2
Acss1	927.273	1386.18	468.364	0.33788	-1.56542	8.05e-45	2.57e-42	acyl-CoA synthetase short-chain family member 1	68738	Acss1
2022-03-08	762.391	390.643	1134.14	2.90326	1.53768	3.37e-44	1.06e-41	membrane-associated ring finger (C3HC4) 8	71779	2022-03-08
Tnfsf4	1138.83	642.435	1635.22	2.54535	1.34786	5.29e-44	1.62e-41	tumor necrosis factor (ligand) superfamily, member 4	22164	Tnfsf4
Acpl2	586.035	894.385	277.685	0.310476	-1.68745	5.61e-44	1.69e-41	NA	NA	Acpl2
S1pr1	816.279	1204.73	427.832	0.355128	-1.49359	7.47e-44	2.2e-41	sphingosine-1-phosphate receptor 1	13609	S1pr1
Cd244	1728.16	498.543	2957.77	5.93283	2.56872	6.08e-43	1.76e-40	NA	NA	Cd244
Maml2	1272.25	1808.03	736.463	0.407329	-1.29573	5.47e-42	1.55e-39	mastermind like transcriptional coactivator 2	270118	Maml2
Hvcn1	1312.48	1856.22	768.729	0.414137	-1.27182	1.28e-41	3.58e-39	hydrogen voltage-gated channel 1	74096	Hvcn1
Cd27	2783.1	3799.8	1766.4	0.464867	-1.10511	3.32e-41	9.09e-39	CD27 antigen	21940	Cd27
Ttyh3	1331.34	1874.69	787.986	0.420329	-1.25041	6.64e-41	1.79e-38	tweety family member 3	78339	Ttyh3
Sla	4843.19	6508.06	3178.32	0.488367	-1.03396	2.09e-40	5.53e-38	src-like adaptor	20491	Sla
Xcl1	134.585	30.119	239.051	7.93686	2.98857	1.13e-39	2.94e-37	chemokine (C motif) ligand 1	16963	Xcl1
Dpp4	5622.36	7504.68	3740.05	0.498363	-1.00473	1.81e-39	4.64e-37	dipeptidylpeptidase 4	13482	Dpp4
Mpp2	192.824	342.49	43.1581	0.126013	-2.98836	3.84e-39	9.66e-37	membrane protein, palmitoylated 2 (MAGUK p55 subfamily member 2)	50997	Mpp2
Tpcn1	2688.89	3640.85	1736.92	0.477065	-1.06774	4.7e-39	1.16e-36	two pore channel 1	252972	Tpcn1
Pkd1l2	372.787	161.222	584.352	3.62451	1.85779	5.57e-39	1.34e-36	polycystic kidney disease 1 like 2	76645	Pkd1l2
Ptgfrn	210.493	352.841	68.144	0.193129	-2.37236	5.6e-39	1.34e-36	prostaglandin F2 receptor negative regulator	19221	Ptgfrn
Axin2	338.03	534.804	141.255	0.264125	-1.92071	7.58e-38	1.79e-35	axin 2	12006	Axin2
Cfp	632.297	241.081	1023.51	4.24551	2.08594	1.34e-37	3.12e-35	complement factor properdin	18636	Cfp
Tpx2	3423.97	4575.92	2272.03	0.496518	-1.01008	4.96e-37	1.14e-34	TPX2, microtubule-associated	72119	Tpx2
Ctsd	38599.2	24804.5	52393.9	2.11228	1.0788	2.12e-36	4.78e-34	cathepsin D	13033	Ctsd
Tgfa	340.3	143.383	537.216	3.74672	1.90563	2.48e-36	5.52e-34	transforming growth factor alpha	21802	Tgfa
Gm8369	1524.32	2093.77	954.875	0.456055	-1.13272	3.72e-36	8.15e-34	predicted gene 8369	666926	Gm8369
Pid1	334.709	144.676	524.741	3.62701	1.85878	4.72e-36	1.02e-33	phosphotyrosine interaction domain containing 1	98496	Pid1
Arhgef11	481.449	778.592	184.307	0.236718	-2.07876	5.04e-36	1.07e-33	Rho guanine nucleotide exchange factor (GEF) 11	213498	Arhgef11
Ppp2r2c	328.191	139.212	517.17	3.71499	1.89336	5.92e-36	1.24e-33	protein phosphatase 2, regulatory subunit B, gamma	269643	Ppp2r2c
Styk1	845.851	344.751	1346.95	3.90702	1.96607	9.16e-36	1.9e-33	serine/threonine/tyrosine kinase 1	243659	Styk1
Plscr1	2343.04	1528.88	3157.2	2.06504	1.04617	1.14e-35	2.33e-33	phospholipid scramblase 1	22038	Plscr1
Serpinb9b	3158.02	951.629	5364.41	5.63708	2.49495	1.68e-35	3.35e-33	serine (or cysteine) peptidase inhibitor, clade B, member 9b	20706	Serpinb9b
Rgs10	1639.24	2239.87	1038.6	0.463687	-1.10878	1.82e-35	3.57e-33	regulator of G-protein signalling 10	67865	Rgs10
Themis	9248.06	13708.4	4787.75	0.349258	-1.51764	2.51e-35	4.87e-33	thymocyte selection associated	210757	Themis
Prelid2	1961.17	2673.22	1249.12	0.467271	-1.09767	3.08e-35	5.9e-33	PRELI domain containing 2	77619	Prelid2
Aldh2	343.005	533.042	152.968	0.286971	-1.80102	3.14e-35	5.95e-33	aldehyde dehydrogenase 2, mitochondrial	11669	Aldh2
Rasgrp2	1040.86	1584.2	497.513	0.314046	-1.67095	4.9e-35	9.05e-33	RAS, guanyl releasing protein 2	19395	Rasgrp2
Swap70	1490.68	867.552	2113.81	2.43652	1.28482	1.72e-34	3.14e-32	SWA-70 protein	20947	Swap70
Prnp	3225.93	4646.54	1805.31	0.388528	-1.36391	2.46e-34	4.43e-32	prion protein	19122	Prnp
Atp1b1	177.734	58.7426	296.724	5.05127	2.33665	6.24e-34	1.11e-31	ATPase, Na+/K+ transporting, beta 1 polypeptide	11931	Atp1b1
H2-Oa	442.692	721.6	163.785	0.226975	-2.1394	6.51e-34	1.15e-31	histocompatibility 2, O region alpha locus	15001	H2-Oa
Ehd4	1962.14	1165.7	2758.59	2.36647	1.24274	7.41e-34	1.29e-31	EH-domain containing 4	98878	Ehd4
Gata1	172.147	288.958	55.3352	0.191499	-2.38459	8.17e-34	1.41e-31	GATA binding protein 1	14460	Gata1
Prr11	1387.8	1895.41	880.182	0.464375	-1.10664	1.13e-33	1.92e-31	proline rich 11	270906	Prr11
Foxm1	1679.95	2315.08	1044.82	0.451308	-1.14781	2.48e-33	4.17e-31	forkhead box M1	14235	Foxm1
D630039A03Rik	2069.5	2966.2	1172.79	0.395387	-1.33866	2.6e-33	4.33e-31	RIKEN cDNA D630039A03 gene	242484	D630039A03Rik
Pld4	1162.48	1915.26	409.691	0.213909	-2.22493	2.81e-33	4.63e-31	phospholipase D family, member 4	104759	Pld4
Hmmr	1999.07	2706.18	1291.97	0.477416	-1.06668	6.63e-33	1.08e-30	hyaluronan mediated motility receptor (RHAMM)	15366	Hmmr
Nek6	2389.73	1426.74	3352.72	2.34992	1.23261	7.61e-33	1.23e-30	NIMA (never in mitosis gene a)-related expressed kinase 6	59126	Nek6
Spry4	783.997	455.565	1112.43	2.44187	1.28798	8.09e-33	1.29e-30	sprouty RTK signaling antagonist 4	24066	Spry4
Ptpre	1838.54	1203.31	2473.77	2.05581	1.03971	9.92e-33	1.55e-30	protein tyrosine phosphatase, receptor type, E	19267	Ptpre
Pter	476.23	187.749	764.711	4.07304	2.02611	1.17e-32	1.82e-30	phosphotriesterase related	19212	Pter
Podxl	130.789	226.243	35.3356	0.156184	-2.67868	1.45e-32	2.23e-30	podocalyxin-like	27205	Podxl
Cd5	1378.04	1938.51	817.567	0.42175	-1.24554	1.61e-32	2.44e-30	CD5 antigen	12507	Cd5
Rere	1985.94	2947.94	1023.94	0.347342	-1.52557	2.68e-32	3.99e-30	arginine glutamic acid dipeptide (RE) repeats	68703	Rere
Klf2	356.426	558.577	154.275	0.276193	-1.85625	5.3e-32	7.82e-30	Kruppel-like factor 2 (lung)	16598	Klf2
Cdk14	686.021	392.387	979.656	2.49666	1.32	7.88e-32	1.14e-29	cyclin-dependent kinase 14	18647	Cdk14
Ifitm1	16470.2	8303.94	24636.5	2.96684	1.56893	2.49e-31	3.54e-29	interferon induced transmembrane protein 1	68713	Ifitm1
Cmah	2479.45	3454.3	1504.61	0.435576	-1.199	3.47e-31	4.84e-29	cytidine monophospho-N-acetylneuraminic acid hydroxylase	12763	Cmah
5730508B09Rik	725.566	1028.22	422.917	0.411312	-1.2817	3.93e-31	5.43e-29	NA	NA	5730508B09Rik
Dusp3	842.853	509.156	1176.55	2.31079	1.20838	8.34e-31	1.13e-28	dual specificity phosphatase 3 (vaccinia virus phosphatase VH1-related)	72349	Dusp3
Cd8a	9866.7	13418.1	6315.35	0.470661	-1.08724	9.48e-31	1.28e-28	CD8 antigen, alpha chain	12525	Cd8a
Lyn	521.526	281.703	761.348	2.70266	1.43438	1.29e-30	1.72e-28	LYN proto-oncogene, Src family tyrosine kinase	17096	Lyn
Crisp1	595.433	171.174	1019.69	5.95707	2.5746	1.96e-30	2.59e-28	cysteine-rich secretory protein 1	11571	Crisp1
Gprin3	812.368	1136.13	488.601	0.430056	-1.2174	2.24e-30	2.94e-28	GPRIN family member 3	243385	Gprin3
Cdca3	1596.32	2140.42	1052.23	0.4916	-1.02444	2.37e-30	3.08e-28	cell division cycle associated 3	14793	Cdca3
Asap1	1185.84	1615.08	756.601	0.468461	-1.094	3.5e-30	4.51e-28	ArfGAP with SH3 domain, ankyrin repeat and PH domain1	13196	Asap1
Matk	141.154	265.92	16.3886	0.0616299	-4.02023	3.68e-30	4.71e-28	megakaryocyte-associated tyrosine kinase	17179	Matk
Rab31	369.962	183.801	556.124	3.02569	1.59726	4.09e-30	5.19e-28	RAB31, member RAS oncogene family	106572	Rab31
Amz2	1740.88	2465	1016.75	0.412476	-1.27762	6.01e-30	7.51e-28	archaelysin family metallopeptidase 2	13929	Amz2
Thra	430.607	730.176	131.037	0.17946	-2.47827	6.02e-30	7.51e-28	thyroid hormone receptor alpha	21833	Thra
Idh2	555.473	850.766	260.18	0.305818	-1.70925	6.67e-30	8.25e-28	isocitrate dehydrogenase 2 (NADP+), mitochondrial	269951	Idh2
Nusap1	2885.91	3924.51	1847.31	0.470712	-1.08708	7.11e-30	8.72e-28	nucleolar and spindle associated protein 1	108907	Nusap1
Anxa1	4746.03	2989.13	6502.94	2.17553	1.12136	1.87e-29	2.27e-27	annexin A1	16952	Anxa1
Bcl9	684.435	1005.21	363.66	0.361775	-1.46684	1.91e-29	2.31e-27	B cell CLL/lymphoma 9	77578	Bcl9
Ctla4	7199.06	10522.1	3876.06	0.368375	-1.44075	1.86e-28	2.19e-26	cytotoxic T-lymphocyte-associated protein 4	12477	Ctla4
Cdh17	289.395	97.3853	481.404	4.94329	2.30547	2.08e-28	2.43e-26	cadherin 17	12557	Cdh17
Ptpn14	369.706	611.103	128.308	0.209962	-2.2518	2.58e-28	3e-26	protein tyrosine phosphatase, non-receptor type 14	19250	Ptpn14
Samhd1	13293.5	18044	8542.95	0.473451	-1.07871	3.36e-28	3.87e-26	SAM domain and HD domain, 1	56045	Samhd1
Ptprs	1004.84	1470.81	538.878	0.366383	-1.44858	3.4e-28	3.9e-26	protein tyrosine phosphatase, receptor type, S	19280	Ptprs
St8sia1	1951.77	2867.01	1036.52	0.361534	-1.4678	4.53e-28	5.11e-26	ST8 alpha-N-acetyl-neuraminide alpha-2,8-sialyltransferase 1	20449	St8sia1
Ccdc164	362.954	559.249	166.658	0.298004	-1.7466	4.66e-28	5.21e-26	NA	NA	Ccdc164
Elovl6	4236.41	5917.02	2555.8	0.431941	-1.2111	6.07e-28	6.65e-26	ELOVL family member 6, elongation of long chain fatty acids (yeast)	170439	Elovl6
5730590G19Rik	1286.87	1729.44	844.303	0.488193	-1.03448	6.31e-28	6.87e-26	NA	NA	5730590G19Rik
Kif23	1395.22	1929.52	860.93	0.44619	-1.16427	6.7e-28	7.24e-26	kinesin family member 23	71819	Kif23
Trib2	492.91	762.781	223.039	0.292402	-1.77397	6.93e-28	7.43e-26	tribbles pseudokinase 2	217410	Trib2
D930015E06Rik	1423.74	1900.7	946.788	0.498127	-1.00541	8.33e-28	8.87e-26	NA	NA	D930015E06Rik
Slc7a3	1336.33	888.132	1784.52	2.0093	1.00669	1.22e-27	1.29e-25	solute carrier family 7 (cationic amino acid transporter, y+ system), member 3	11989	Slc7a3
Myo1e	2026.8	706.162	3347.43	4.74032	2.24499	1.29e-27	1.35e-25	myosin IE	71602	Myo1e
2210403K04Rik	873.086	548.184	1197.99	2.18538	1.12788	3.3e-27	3.38e-25	NA	NA	2210403K04Rik
Klri2	116.282	35.5583	197.006	5.54035	2.46998	3.82e-27	3.85e-25	killer cell lectin-like receptor family I member 2	320407	Klri2
Zfp354c	208.988	343.494	74.483	0.216839	-2.2053	3.85e-27	3.86e-25	zinc finger protein 354C	30944	Zfp354c
Slc6a19	107.274	183.4	31.1491	0.169843	-2.55773	3.96e-27	3.94e-25	solute carrier family 6 (neurotransmitter transporter), member 19	74338	Slc6a19
Slc27a6	430.281	143.325	717.237	5.00427	2.32316	6.23e-27	6.08e-25	solute carrier family 27 (fatty acid transporter), member 6	225579	Slc27a6
Bend5	125.462	210.225	40.6983	0.193594	-2.36889	7.28e-27	7.07e-25	BEN domain containing 5	67621	Bend5
D2Ertd750e	1135.18	1521.52	748.837	0.492165	-1.02279	1.17e-26	1.13e-24	NA	NA	D2Ertd750e
Slc35b1	983.768	640.401	1327.13	2.07235	1.05127	1.62e-26	1.55e-24	solute carrier family 35, member B1	110172	Slc35b1
Lzts2	141.545	233.774	49.3159	0.210955	-2.24499	2.24e-26	2.13e-24	leucine zipper, putative tumor suppressor 2	226154	Lzts2
Sulf2	151.81	51.5313	252.088	4.89194	2.29041	2.28e-26	2.16e-24	sulfatase 2	72043	Sulf2
Klra9	104.802	29.9656	179.638	5.99483	2.58372	2.7e-26	2.55e-24	killer cell lectin-like receptor subfamily A, member 9	16640	Klra9
Ckap2l	1384.7	1886.01	883.388	0.46839	-1.09422	6.58e-26	6.08e-24	cytoskeleton associated protein 2-like	70466	Ckap2l
Tnfrsf8	1424.9	640.32	2209.49	3.4506	1.78685	6.74e-26	6.19e-24	tumor necrosis factor receptor superfamily, member 8	21941	Tnfrsf8
P2rx3	453.741	179.772	727.711	4.04797	2.0172	1.18e-25	1.07e-23	purinergic receptor P2X, ligand-gated ion channel, 3	228139	P2rx3
H2-Ob	283.298	503.864	62.7313	0.1245	-3.00578	1.22e-25	1.1e-23	histocompatibility 2, O region beta locus	15002	H2-Ob
Aff3	840.276	1221.04	459.514	0.37633	-1.40993	1.47e-25	1.31e-23	AF4/FMR2 family, member 3	16764	Aff3
Galnt3	2147.08	1425.78	2868.39	2.01181	1.00849	1.47e-25	1.31e-23	polypeptide N-acetylgalactosaminyltransferase 3	14425	Galnt3
Syde2	100.95	172.657	29.2429	0.16937	-2.56175	2.59e-25	2.27e-23	synapse defective 1, Rho GTPase, homolog 2 (C. elegans)	214804	Syde2
Heg1	814.669	1112.93	516.405	0.464003	-1.10779	3.4e-25	2.95e-23	heart development protein with EGF-like domains 1	77446	Heg1
Akap2	488.471	694.783	282.16	0.406112	-1.30005	7.27e-25	6.1e-23	A kinase (PRKA) anchor protein 2	11641	Akap2
Car2	1680.15	466.686	2893.61	6.20034	2.63235	7.28e-25	6.1e-23	carbonic anhydrase 2	12349	Car2
Cdkn2b	1124.11	738.87	1509.35	2.04278	1.03054	1.08e-24	8.89e-23	cyclin dependent kinase inhibitor 2B	12579	Cdkn2b
Serpine2	5160.08	2343.32	7976.83	3.40407	1.76726	1.12e-24	9.12e-23	serine (or cysteine) peptidase inhibitor, clade E, member 2	20720	Serpine2
2900026A02Rik	904.575	461.78	1347.37	2.91778	1.54487	1.27e-24	1.03e-22	RIKEN cDNA 2900026A02 gene	243219	2900026A02Rik
Epas1	981.309	394.037	1568.58	3.98079	1.99306	1.42e-24	1.15e-22	endothelial PAS domain protein 1	13819	Epas1
Mycn	1942.66	1195.32	2690	2.25044	1.17021	1.64e-24	1.31e-22	v-myc avian myelocytomatosis viral related oncogene, neuroblastoma derived	18109	Mycn
Gas7	1811.55	949.204	2673.89	2.81698	1.49415	2.16e-24	1.72e-22	growth arrest specific 7	14457	Gas7
Tmem171	1332.82	680.067	1985.58	2.91968	1.54581	2.75e-24	2.18e-22	transmembrane protein 171	380863	Tmem171
Samd3	1804.07	1194.6	2413.54	2.02038	1.01463	6.16e-24	4.8e-22	sterile alpha motif domain containing 3	268288	Samd3
Cnn3	181.364	292.126	70.6015	0.241682	-2.04882	6.71e-24	5.2e-22	calponin 3, acidic	71994	Cnn3
Tesc	173.881	275.754	72.0085	0.261133	-1.93714	1.16e-23	8.87e-22	tescalcin	57816	Tesc
Dlg4	3125.33	4566.68	1683.97	0.368752	-1.43928	1.61e-23	1.22e-21	discs large MAGUK scaffold protein 4	13385	Dlg4
Tmie	43.9674	84.9866	2.94828	0.0346912	-4.84929	1.66e-23	1.25e-21	transmembrane inner ear	20776	Tmie
Litaf	3717.63	2442.17	4993.09	2.04453	1.03177	1.83e-23	1.37e-21	LPS-induced TN factor	56722	Litaf
Pdcd1lg2	1800.56	1133.13	2467.99	2.17803	1.12302	3.45e-23	2.55e-21	programmed cell death 1 ligand 2	58205	Pdcd1lg2
Eng	162.075	256.659	67.4913	0.262961	-1.92708	3.91e-23	2.87e-21	endoglin	13805	Eng
Nek2	827.429	1110.58	544.276	0.490082	-1.02891	6.91e-23	5.02e-21	NIMA (never in mitosis gene a)-related expressed kinase 2	18005	Nek2
Slc7a11	206.615	95.1301	318.101	3.34385	1.74151	8.54e-23	6.15e-21	solute carrier family 7 (cationic amino acid transporter, y+ system), member 11	26570	Slc7a11
Bub1b	2450.08	3274.07	1626.09	0.496658	-1.00967	1.26e-22	9e-21	BUB1B, mitotic checkpoint serine/threonine kinase	12236	Bub1b
Cdh1	3514.55	1468.4	5560.7	3.78691	1.92102	1.26e-22	9e-21	cadherin 1	12550	Cdh1
Cd86	136.345	219.229	53.4608	0.243858	-2.03588	1.52e-22	1.08e-20	CD86 antigen	12524	Cd86
Atp6v0a1	1057.5	702.73	1412.26	2.00968	1.00697	1.69e-22	1.19e-20	ATPase, H+ transporting, lysosomal V0 subunit A1	11975	Atp6v0a1
Rgs1	5728.33	2857.64	8599.03	3.00914	1.58935	4.4e-22	3.04e-20	regulator of G-protein signaling 1	50778	Rgs1
Ust	546.292	757.766	334.819	0.44185	-1.17837	4.41e-22	3.04e-20	uronyl-2-sulfotransferase	338362	Ust
Epcam	243.484	119.536	367.433	3.07383	1.62004	4.98e-22	3.43e-20	epithelial cell adhesion molecule	17075	Epcam
Fam55c	1479.26	2074.03	884.5	0.426465	-1.2295	6.69e-22	4.58e-20	NA	NA	Fam55c
Mid2	312.942	149.876	476.009	3.17602	1.66722	8.39e-22	5.72e-20	midline 2	23947	Mid2
Slamf6	474.58	782.818	166.341	0.21249	-2.23453	1.09e-21	7.36e-20	SLAM family member 6	30925	Slamf6
Nedd4l	1539.6	2064.77	1014.43	0.491302	-1.02532	1.39e-21	9.25e-20	neural precursor cell expressed, developmentally down-regulated gene 4-like	83814	Nedd4l
F830016B08Rik	345.315	556.553	134.077	0.240906	-2.05346	1.43e-21	9.48e-20	RIKEN cDNA F830016B08 gene	240328	F830016B08Rik
Pik3r2	228.517	343.434	113.6	0.330777	-1.59607	1.51e-21	9.92e-20	phosphoinositide-3-kinase regulatory subunit 2	18709	Pik3r2
Zeb2	195.446	47.562	343.33	7.21857	2.85171	2e-21	1.31e-19	zinc finger E-box binding homeobox 2	24136	Zeb2
Tmem150a	140.843	57.4877	224.199	3.89994	1.96345	3.02e-21	1.94e-19	transmembrane protein 150A	232086	Tmem150a
Dnm1	377.784	707.487	48.0807	0.0679597	-3.87918	3.51e-21	2.25e-19	dynamin 1	13429	Dnm1
Cep55	1415.59	1946.65	884.52	0.45438	-1.13803	5.86e-21	3.65e-19	centrosomal protein 55	74107	Cep55
Nucb2	229.83	357.824	101.836	0.284597	-1.81301	7.16e-21	4.45e-19	nucleobindin 2	53322	Nucb2
Pde4d	3453.03	4688.12	2217.93	0.473096	-1.0798	7.55e-21	4.67e-19	phosphodiesterase 4D, cAMP specific	238871	Pde4d
Neurl1b	215.512	325.023	106.002	0.326138	-1.61644	8.43e-21	5.14e-19	neuralized E3 ubiquitin protein ligase 1B	240055	Neurl1b
Ccnb2	1661.18	2221.81	1100.55	0.495338	-1.01351	1.44e-20	8.64e-19	cyclin B2	12442	Ccnb2
Maml3	495.945	683.092	308.797	0.452058	-1.14542	1.53e-20	9.16e-19	mastermind like transcriptional coactivator 3	433586	Maml3
Dst	866.74	1302.26	431.223	0.331135	-1.59451	1.63e-20	9.71e-19	dystonin	13518	Dst
Gm14085	70.9409	122.599	19.2825	0.15728	-2.66859	1.7e-20	1.01e-18	predicted gene 14085	381417	Gm14085
Gm5127	386.198	225.744	546.652	2.42155	1.27593	1.76e-20	1.04e-18	predicted gene 5127	331493	Gm5127
Vill	82.9799	140.882	25.0775	0.178003	-2.49002	2.28e-20	1.32e-18	villin-like	22351	Vill
Itpripl2	1547.75	962.92	2132.59	2.21471	1.14712	2.32e-20	1.34e-18	inositol 1,4,5-triphosphate receptor interacting protein-like 2	319622	Itpripl2
Fcer1g	2359.78	463.165	4256.4	9.18982	3.20004	2.46e-20	1.41e-18	Fc receptor, IgE, high affinity I, gamma polypeptide	14127	Fcer1g
Klrc1	1110.66	597.332	1623.99	2.71874	1.44294	2.59e-20	1.48e-18	killer cell lectin-like receptor subfamily C, member 1	16641	Klrc1
Tnfrsf11b	3627.68	2254.27	5001.1	2.2185	1.14959	2.62e-20	1.49e-18	tumor necrosis factor receptor superfamily, member 11b (osteoprotegerin)	18383	Tnfrsf11b
Rnf122	91.0842	152.321	29.8471	0.195948	-2.35146	2.83e-20	1.61e-18	ring finger protein 122	68867	Rnf122
Il6st	1193.6	1689.53	697.667	0.412935	-1.27601	2.94e-20	1.66e-18	interleukin 6 signal transducer	16195	Il6st
H2-Ab1	987.382	1488.01	486.749	0.327113	-1.61214	4.22e-20	2.34e-18	histocompatibility 2, class II antigen A, beta 1	14961	H2-Ab1
Neat1	10612.4	6759.92	14464.9	2.1398	1.09748	4.51e-20	2.5e-18	nuclear paraspeckle assembly transcript 1 (non-protein coding)	66961	Neat1
Arhgef5	858.289	497.055	1219.52	2.4535	1.29484	5.13e-20	2.83e-18	Rho guanine nucleotide exchange factor (GEF) 5	54324	Arhgef5
Gm4951	933.212	1313.46	552.961	0.420995	-1.24813	7.2e-20	3.9e-18	predicted gene 4951	240327	Gm4951
Rab3ip	486.711	669.08	304.341	0.454866	-1.13649	7.51e-20	4.05e-18	RAB3A interacting protein	216363	Rab3ip
Rgs16	2151.5	700.304	3602.7	5.14448	2.36302	9.6e-20	5.16e-18	regulator of G-protein signaling 16	19734	Rgs16
Btbd11	165.654	255.38	75.9271	0.29731	-1.74996	9.77e-20	5.24e-18	BTB (POZ) domain containing 11	74007	Btbd11
Sgol1	962.432	1288.18	636.687	0.494255	-1.01667	1.58e-19	8.4e-18	NA	NA	Sgol1
Nsg2	315.246	510.356	120.136	0.235397	-2.08683	1.59e-19	8.4e-18	neuron specific gene family member 2	18197	Nsg2
Pilrb1	801.191	480.661	1121.72	2.33371	1.22262	1.79e-19	9.43e-18	paired immunoglobin-like type 2 receptor beta 1	170741	Pilrb1
Prf1	20250.9	8383.56	32118.2	3.8311	1.93776	1.82e-19	9.53e-18	perforin 1 (pore forming protein)	18646	Prf1
Gcsh	1238.07	756.413	1719.73	2.27354	1.18494	1.94e-19	1e-17	glycine cleavage system protein H (aminomethyl carrier)	68133	Gcsh
Vdr	174.289	265.863	82.715	0.311119	-1.68446	2.38e-19	1.22e-17	vitamin D (1,25-dihydroxyvitamin D3) receptor	22337	Vdr
Fam78b	254.247	106.411	402.082	3.77856	1.91784	2.64e-19	1.33e-17	family with sequence similarity 78, member B	226610	Fam78b
Ifitm3	3155.33	1696.23	4614.42	2.7204	1.44382	2.7e-19	1.36e-17	interferon induced transmembrane protein 3	66141	Ifitm3
Abca3	543.581	874.33	212.833	0.243424	-2.03845	2.75e-19	1.38e-17	ATP-binding cassette, sub-family A (ABC1), member 3	27410	Abca3
Aspm	1763.41	2444.28	1082.53	0.442883	-1.175	2.82e-19	1.41e-17	abnormal spindle microtubule assembly	12316	Aspm
Sox12	204.315	305.984	102.646	0.335462	-1.57578	3.17e-19	1.57e-17	SRY (sex determining region Y)-box 12	20667	Sox12
Avil	788.618	216.668	1360.57	6.2795	2.65065	3.68e-19	1.8e-17	advillin	11567	Avil
Myo1c	815.61	1136.07	495.151	0.435846	-1.19811	4.99e-19	2.41e-17	myosin IC	17913	Myo1c
Ccr7	2727.58	4263.78	1191.38	0.279418	-1.8395	7.93e-19	3.79e-17	chemokine (C-C motif) receptor 7	12775	Ccr7
Rhoh	2458.93	3832.57	1085.29	0.283176	-1.82023	1.11e-18	5.27e-17	ras homolog family member H	74734	Rhoh
Lgals3	28673.1	17653.1	39693.1	2.2485	1.16896	1.16e-18	5.47e-17	lectin, galactose binding, soluble 3	16854	Lgals3
Cercam	643.353	864.5	422.206	0.488382	-1.03392	1.8e-18	8.45e-17	cerebral endothelial cell adhesion molecule	99151	Cercam
Plekhg2	1214.86	1639.57	790.161	0.481933	-1.0531	2.42e-18	1.13e-16	pleckstrin homology domain containing, family G (with RhoGef domain) member 2	101497	Plekhg2
Clybl	506.152	686.7	325.603	0.474156	-1.07657	2.49e-18	1.16e-16	citrate lyase beta like	69634	Clybl
Alcam	1443.28	787.656	2098.91	2.66475	1.414	2.58e-18	1.19e-16	activated leukocyte cell adhesion molecule	11658	Alcam
Rnf180	106.562	42.6303	170.493	3.99934	1.99976	2.73e-18	1.26e-16	ring finger protein 180	71816	Rnf180
Farp1	1117.21	620.175	1614.25	2.60289	1.38011	3.85e-18	1.73e-16	FERM, RhoGEF (Arhgef) and pleckstrin domain protein 1 (chondrocyte-derived)	223254	Farp1
Clnk	634.068	267.979	1000.16	3.73221	1.90003	4.05e-18	1.82e-16	cytokine-dependent hematopoietic cell linker	27278	Clnk
Folr4	106.223	169.911	42.5355	0.25034	-1.99804	4.18e-18	1.87e-16	NA	NA	Folr4
Trp53inp2	950.992	534.551	1367.43	2.5581	1.35507	4.22e-18	1.88e-16	transformation related protein 53 inducible nuclear protein 2	68728	Trp53inp2
Cenpf	2829.42	4073.21	1585.62	0.389281	-1.36112	4.25e-18	1.88e-16	centromere protein F	108000	Cenpf
Cd160	1410.07	897.491	1922.65	2.14225	1.09913	4.33e-18	1.91e-16	CD160 antigen	54215	Cd160
B4galnt4	239.757	130.412	349.102	2.67693	1.42058	6.7e-18	2.94e-16	beta-1,4-N-acetyl-galactosaminyl transferase 4	330671	B4galnt4
Grin1	134.344	240.344	28.3439	0.117931	-3.08399	8.38e-18	3.65e-16	glutamate receptor, ionotropic, NMDA1 (zeta 1)	14810	Grin1
C1qtnf6	2136.31	834.249	3438.37	4.12152	2.04317	8.43e-18	3.66e-16	C1q and tumor necrosis factor related protein 6	72709	C1qtnf6
Aldoc	5942.24	7933.76	3950.73	0.497964	-1.00589	8.93e-18	3.86e-16	aldolase C, fructose-bisphosphate	11676	Aldoc
Ckap4	116.577	183.682	49.472	0.269336	-1.89252	9.37e-18	4.04e-16	cytoskeleton-associated protein 4	216197	Ckap4
Zfp831	401.805	554.025	249.585	0.450493	-1.15042	1.27e-17	5.41e-16	zinc finger protein 831	100043757	Zfp831
Spock2	76.7381	127.955	25.5213	0.199455	-2.32586	1.42e-17	5.97e-16	sparc/osteonectin, cwcv and kazal-like domains proteoglycan 2	94214	Spock2
Adcy6	180.474	312.402	48.545	0.155393	-2.68601	1.5e-17	6.28e-16	adenylate cyclase 6	11512	Adcy6
Abcg3	881.254	1337.18	425.33	0.318081	-1.65253	1.85e-17	7.63e-16	ATP binding cassette subfamily G member 3	27405	Abcg3
Hhex	68.8981	21.9955	115.801	5.26473	2.39636	1.89e-17	7.76e-16	hematopoietically expressed homeobox	15242	Hhex
Qrfp	173.308	76.471	270.145	3.53265	1.82075	2.22e-17	9.07e-16	pyroglutamylated RFamide peptide	227717	Qrfp
Cyp2s1	174.57	319.893	29.2466	0.0914261	-3.45125	2.4e-17	9.73e-16	cytochrome P450, family 2, subfamily s, polypeptide 1	74134	Cyp2s1
Scin	195.634	68.1182	323.15	4.74397	2.24609	2.4e-17	9.73e-16	scinderin	20259	Scin
Kif11	5078.71	6946.53	3210.89	0.46223	-1.11332	2.51e-17	1.01e-15	kinesin family member 11	16551	Kif11
Tdrd7	832.867	533.083	1132.65	2.12472	1.08727	2.67e-17	1.07e-15	tudor domain containing 7	100121	Tdrd7
Itga7	1367.25	2148.27	586.241	0.27289	-1.87361	4.96e-17	1.97e-15	integrin alpha 7	16404	Itga7
Gldc	72.9717	131.222	14.721	0.112184	-3.15607	5.52e-17	2.17e-15	glycine decarboxylase	104174	Gldc
Fam183b	118.086	210.365	25.8076	0.12268	-3.02702	6.61e-17	2.59e-15	family with sequence similarity 183, member B	75429	Fam183b
Stx1a	97.6088	159.409	35.8082	0.224631	-2.15437	8e-17	3.1e-15	syntaxin 1A (brain)	20907	Stx1a
Kif14	927.261	1283.06	571.462	0.445389	-1.16686	8.75e-17	3.38e-15	kinesin family member 14	381293	Kif14
Gm5483	193.294	57.9527	328.635	5.67076	2.50354	9.68e-17	3.71e-15	NA	NA	Gm5483
Gnb5	393.525	592.833	194.216	0.327607	-1.60996	1.01e-16	3.85e-15	guanine nucleotide binding protein (G protein), beta 5	14697	Gnb5
Pard6g	78.6716	129.761	27.5819	0.212559	-2.23406	1.02e-16	3.89e-15	par-6 family cell polarity regulator gamma	93737	Pard6g
Lpcat1	275.54	391.991	159.089	0.405848	-1.30099	1.08e-16	4.12e-15	lysophosphatidylcholine acyltransferase 1	210992	Lpcat1
Kcnh2	89.9907	150.238	29.7434	0.197975	-2.33661	1.29e-16	4.86e-15	potassium voltage-gated channel, subfamily H (eag-related), member 2	16511	Kcnh2
Mboat1	671.341	906.085	436.597	0.48185	-1.05334	1.5e-16	5.63e-15	membrane bound O-acyltransferase domain containing 1	218121	Mboat1
P4ha2	1062.59	1590.5	534.67	0.336165	-1.57276	1.61e-16	6.05e-15	procollagen-proline, 2-oxoglutarate 4-dioxygenase (proline 4-hydroxylase), alpha II polypeptide	18452	P4ha2
Ldlrap1	310.143	433.342	186.944	0.4314	-1.2129	2.18e-16	8.13e-15	low density lipoprotein receptor adaptor protein 1	100017	Ldlrap1
Pdk1	9673.8	13245.8	6101.77	0.460656	-1.11824	2.55e-16	9.44e-15	pyruvate dehydrogenase kinase, isoenzyme 1	228026	Pdk1
Cacnb3	113.343	191.262	35.425	0.185218	-2.43271	2.76e-16	1.02e-14	calcium channel, voltage-dependent, beta 3 subunit	12297	Cacnb3
Lass6	364.037	150.34	577.734	3.84285	1.94218	2.83e-16	1.04e-14	NA	NA	Lass6
Kif24	439.018	593.313	284.723	0.479887	-1.05923	3.37e-16	1.23e-14	kinesin family member 24	109242	Kif24
Pygl	1895.09	2955.99	834.179	0.282199	-1.82521	3.99e-16	1.45e-14	liver glycogen phosphorylase	110095	Pygl
P2ry12	464.527	274.949	654.105	2.379	1.25036	5.79e-16	2.09e-14	purinergic receptor P2Y, G-protein coupled 12	70839	P2ry12
Gzme	7642.05	2444.3	12839.8	5.25295	2.39313	8.13e-16	2.91e-14	granzyme E	14942	Gzme
Troap	350.793	482.659	218.927	0.453586	-1.14055	8.52e-16	3.04e-14	trophinin associated protein	78733	Troap
Esco2	787.969	1085.82	490.113	0.451374	-1.14761	8.53e-16	3.04e-14	establishment of sister chromatid cohesion N-acetyltransferase 2	71988	Esco2
Gbe1	2131.86	2904.58	1359.13	0.467926	-1.09565	8.67e-16	3.08e-14	glucan (1,4-alpha-), branching enzyme 1	74185	Gbe1
Cth	125.622	44.5014	206.742	4.64575	2.21591	1.54e-15	5.4e-14	cystathionase (cystathionine gamma-lyase)	107869	Cth
Sntb1	223.263	320.379	126.148	0.393747	-1.34466	1.65e-15	5.75e-14	syntrophin, basic 1	20649	Sntb1
Naip5	361.174	214.064	508.284	2.37445	1.24759	1.71e-15	5.93e-14	NLR family, apoptosis inhibitory protein 5	17951	Naip5
Crocc	518.557	727.703	309.411	0.425189	-1.23382	1.73e-15	5.96e-14	ciliary rootlet coiled-coil, rootletin	230872	Crocc
Gpsm1	234.946	369.023	100.868	0.273338	-1.87124	1.89e-15	6.5e-14	G-protein signalling modulator 1 (AGS3-like, C. elegans)	67839	Gpsm1
Zfp395	3626.25	4888.7	2363.79	0.483521	-1.04835	2.71e-15	9.15e-14	zinc finger protein 395	380912	Zfp395
Lrig1	404.148	586.731	221.565	0.377626	-1.40497	2.94e-15	9.86e-14	leucine-rich repeats and immunoglobulin-like domains 1	16206	Lrig1
Dbp	229.126	325.846	132.405	0.406343	-1.29923	3.19e-15	1.07e-13	D site albumin promoter binding protein	13170	Dbp
Socs2	1551.15	2080.28	1022.01	0.491285	-1.02537	3.61e-15	1.2e-13	suppressor of cytokine signaling 2	216233	Socs2
Cand2	376.612	510.47	242.755	0.475551	-1.07233	3.99e-15	1.32e-13	cullin-associated and neddylation-dissociated 2 (putative)	67088	Cand2
Tjp3	287.208	400.104	174.313	0.435669	-1.1987	4.48e-15	1.47e-13	tight junction protein 3	27375	Tjp3
Vipr1	121.937	185.221	58.6524	0.316662	-1.65899	4.98e-15	1.63e-13	vasoactive intestinal peptide receptor 1	22354	Vipr1
Syn1	322.57	150.375	494.764	3.2902	1.71818	5.1e-15	1.66e-13	synapsin I	20964	Syn1
Fbxl2	77.5808	30.7116	124.45	4.05222	2.01871	6.53e-15	2.09e-13	F-box and leucine-rich repeat protein 2	72179	Fbxl2
Adamts14	1482.32	590.156	2374.48	4.02348	2.00844	6.55e-15	2.09e-13	a disintegrin-like and metallopeptidase (reprolysin type) with thrombospondin type 1 motif, 14	237360	Adamts14
Cacna2d4	126.763	213.684	39.8408	0.186447	-2.42316	7.14e-15	2.27e-13	calcium channel, voltage-dependent, alpha 2/delta subunit 4	319734	Cacna2d4
Cit	967.109	1289.71	644.509	0.499733	-1.00077	8.36e-15	2.63e-13	citron	12704	Cit
St6gal1	874.127	1445.59	302.664	0.20937	-2.25587	8.43e-15	2.65e-13	beta galactoside alpha 2,6 sialyltransferase 1	20440	St6gal1
Limd2	7227.34	9637.21	4817.48	0.499883	-1.00034	8.89e-15	2.78e-13	LIM domain containing 2	67803	Limd2
Rcn3	134.476	217.436	51.5159	0.236925	-2.0775	9.88e-15	3.07e-13	reticulocalbin 3, EF-hand calcium binding domain	52377	Rcn3
Gzmd	16128.5	5463.1	26793.9	4.90451	2.29411	1.08e-14	3.34e-13	granzyme D	14941	Gzmd
H2-DMb2	31.6164	57.5718	5.66105	0.0983303	-3.34622	1.1e-14	3.41e-13	histocompatibility 2, class II, locus Mb2	15000	H2-DMb2
Mxd3	249.073	349.183	148.963	0.426603	-1.22903	1.2e-14	3.69e-13	Max dimerization protein 3	17121	Mxd3
Macrod1	162.861	240.169	85.5519	0.356215	-1.48918	1.43e-14	4.38e-13	MACRO domain containing 1	107227	Macrod1
Sh2d1b1	264.728	64.4555	465.001	7.2143	2.85086	1.48e-14	4.51e-13	SH2 domain containing 1B1	26904	Sh2d1b1
Sqstm1	20968.3	13757.1	28179.6	2.04837	1.03448	1.97e-14	5.95e-13	sequestosome 1	18412	Sqstm1
Atp10d	272.144	400.331	143.957	0.359596	-1.47555	1.99e-14	6e-13	ATPase, class V, type 10D	231287	Atp10d
Aqp3	78.3539	126.32	30.3879	0.240563	-2.05551	2.1e-14	6.32e-13	aquaporin 3	11828	Aqp3
Marcks	293.952	161.882	426.023	2.63169	1.39599	2.31e-14	6.93e-13	myristoylated alanine rich protein kinase C substrate	17118	Marcks
1810006J02Rik	198.052	79.2182	316.886	4.00016	2.00006	2.79e-14	8.27e-13	RIKEN cDNA 1810006J02 gene	69030	1810006J02Rik
Rgs2	563.294	305.035	821.553	2.69331	1.42938	3.4e-14	1e-12	regulator of G-protein signaling 2	19735	Rgs2
Nek1	1361.08	1834.33	887.842	0.484016	-1.04687	4.01e-14	1.17e-12	NIMA (never in mitosis gene a)-related expressed kinase 1	18004	Nek1
Lypd6b	126.774	190.067	63.481	0.333992	-1.58211	4.27e-14	1.24e-12	LY6/PLAUR domain containing 6B	71897	Lypd6b
Adora2b	160.46	70.9669	249.953	3.52211	1.81644	4.62e-14	1.34e-12	adenosine A2b receptor	11541	Adora2b
Myo1b	279.551	173.176	385.927	2.22852	1.15609	5.05e-14	1.46e-12	myosin IB	17912	Myo1b
Plekha7	221.434	311.966	130.903	0.419606	-1.25289	5.61e-14	1.61e-12	pleckstrin homology domain containing, family A member 7	233765	Plekha7
Ccl4	425.941	198.891	652.991	3.28316	1.71509	5.8e-14	1.66e-12	chemokine (C-C motif) ligand 4	20303	Ccl4
Kcnmb4	103.434	158.148	48.7193	0.308062	-1.69871	5.84e-14	1.67e-12	potassium large conductance calcium-activated channel, subfamily M, beta member 4	58802	Kcnmb4
Tjp2	875.85	514.406	1237.29	2.40529	1.26621	6.54e-14	1.86e-12	tight junction protein 2	21873	Tjp2
AA467197	2662.6	1755.55	3569.66	2.03336	1.02386	6.96e-14	1.97e-12	expressed sequence AA467197	433470	AA467197
Art4	98.183	151.332	45.0341	0.297585	-1.74863	7.08e-14	2e-12	ADP-ribosyltransferase 4	109978	Art4
Irf8	10077.7	5332.07	14823.3	2.78002	1.4751	7.24e-14	2.04e-12	interferon regulatory factor 8	15900	Irf8
Fam65b	2897.93	3908.54	1887.32	0.48287	-1.05029	9.29e-14	2.6e-12	NA	NA	Fam65b
Arhgef4	395.042	526.986	263.099	0.499252	-1.00216	1.1e-13	3.05e-12	Rho guanine nucleotide exchange factor (GEF) 4	226970	Arhgef4
Spp1	70149.3	23874.2	116425	4.87659	2.28587	1.18e-13	3.26e-12	secreted phosphoprotein 1	20750	Spp1
Papss2	71.3753	22.8777	119.873	5.23974	2.38949	1.29e-13	3.56e-12	3'-phosphoadenosine 5'-phosphosulfate synthase 2	23972	Papss2
Osgin1	942.198	589.912	1294.48	2.19437	1.13381	1.49e-13	4.09e-12	oxidative stress induced growth inhibitor 1	71839	Osgin1
Tbxa2r	863.605	1182.2	545.01	0.461014	-1.11712	1.62e-13	4.42e-12	thromboxane A2 receptor	21390	Tbxa2r
Rapgef4	237.831	386.357	89.3054	0.231147	-2.11312	1.94e-13	5.24e-12	Rap guanine nucleotide exchange factor (GEF) 4	56508	Rapgef4
Zscan2	271.227	371.753	170.701	0.459178	-1.12287	2.01e-13	5.41e-12	zinc finger and SCAN domain containing 2	22691	Zscan2
Tmem50b	389.593	561.283	217.902	0.388222	-1.36505	2.21e-13	5.89e-12	transmembrane protein 50B	77975	Tmem50b
Slc17a8	79.5634	18.3598	140.767	7.66714	2.93869	2.35e-13	6.22e-12	solute carrier family 17 (sodium-dependent inorganic phosphate cotransporter), member 8	216227	Slc17a8
Ccdc18	339.634	456.054	223.214	0.489446	-1.03078	2.4e-13	6.34e-12	coiled-coil domain containing 18	73254	Ccdc18
Alox5	47.9274	14.5491	81.3057	5.58839	2.48243	3.07e-13	8.06e-12	arachidonate 5-lipoxygenase	11689	Alox5
Upp1	2624.83	1609.89	3639.76	2.26088	1.17688	3.15e-13	8.25e-12	uridine phosphorylase 1	22271	Upp1
Pygm	92.7745	142.801	42.7476	0.29935	-1.74009	3.28e-13	8.57e-12	muscle glycogen phosphorylase	19309	Pygm
Gipr	180.554	306.869	54.2386	0.176748	-2.50023	3.31e-13	8.63e-12	gastric inhibitory polypeptide receptor	381853	Gipr
Gzmc	9560.27	2639.5	16481	6.244	2.64247	3.45e-13	8.99e-12	granzyme C	14940	Gzmc
Dlg3	204.166	286.487	121.846	0.42531	-1.23341	4.02e-13	1.04e-11	discs large MAGUK scaffold protein 3	53310	Dlg3
Usp28	749.511	1024.78	474.245	0.462779	-1.1116	4.12e-13	1.06e-11	ubiquitin specific peptidase 28	235323	Usp28
1110008P14Rik	216.557	126.475	306.638	2.42449	1.27768	4.16e-13	1.07e-11	RIKEN cDNA 1110008P14 gene	73737	1110008P14Rik
Gm1045	380.404	199.225	561.584	2.81884	1.4951	4.86e-13	1.24e-11	NA	NA	Gm1045
Tnfrsf21	310.665	201.101	420.23	2.08965	1.06326	5.04e-13	1.28e-11	tumor necrosis factor receptor superfamily, member 21	94185	Tnfrsf21
4930520O04Rik	71.949	28.2695	115.629	4.09023	2.03218	7.2e-13	1.8e-11	RIKEN cDNA 4930520O04 gene	75116	4930520O04Rik
Trf	160.62	89.1861	232.053	2.6019	1.37957	7.43e-13	1.85e-11	transferrin	22041	Trf
Fam101b	77.7953	122.417	33.1741	0.270994	-1.88367	7.72e-13	1.91e-11	NA	NA	Fam101b
Egln3	8872.8	11918.3	5827.35	0.488943	-1.03226	8e-13	1.98e-11	egl-9 family hypoxia-inducible factor 3	112407	Egln3
3110057O12Rik	912.628	1234.16	591.092	0.478942	-1.06208	8.53e-13	2.1e-11	NA	NA	3110057O12Rik
Pfkm	1052.29	1551.35	553.232	0.356613	-1.48757	8.88e-13	2.18e-11	phosphofructokinase, muscle	18642	Pfkm
Sgol2	820.54	1116	525.082	0.470505	-1.08772	9.04e-13	2.22e-11	NA	NA	Sgol2
Zfp286	73.6618	116.916	30.4076	0.260081	-1.94297	9.23e-13	2.26e-11	zinc finger protein 286	192651	Zfp286
Slc25a23	122.089	181.323	62.8555	0.346649	-1.52845	9.25e-13	2.26e-11	solute carrier family 25 (mitochondrial carrier; phosphate carrier), member 23	66972	Slc25a23
Otos	133.998	70.6865	197.31	2.79134	1.48096	9.8e-13	2.39e-11	otospiralin	260301	Otos
Cd79b	50.3067	83.6189	16.9946	0.203238	-2.29876	1.14e-12	2.76e-11	CD79B antigen	15985	Cd79b
Slc4a11	218.334	95.4594	341.208	3.57438	1.83769	1.22e-12	2.93e-11	solute carrier family 4, sodium bicarbonate transporter-like, member 11	269356	Slc4a11
Iigp1	4009.36	5468.14	2550.58	0.466444	-1.10022	1.3e-12	3.11e-11	interferon inducible GTPase 1	60440	Iigp1
Plxnb2	1118.91	1558.2	679.616	0.436155	-1.19709	1.37e-12	3.26e-11	plexin B2	140570	Plxnb2
Lancl3	248.201	156.013	340.388	2.18179	1.12551	1.37e-12	3.26e-11	LanC lantibiotic synthetase component C-like 3 (bacterial)	236285	Lancl3
B4galt4	137.874	207.888	67.8592	0.326421	-1.61519	1.46e-12	3.45e-11	UDP-Gal:betaGlcNAc beta 1,4-galactosyltransferase, polypeptide 4	56375	B4galt4
Kif7	205.329	304.568	106.09	0.348329	-1.52148	1.52e-12	3.6e-11	kinesin family member 7	16576	Kif7
Procr	134.063	57.2071	210.918	3.68692	1.88241	1.65e-12	3.87e-11	protein C receptor, endothelial	19124	Procr
Fes	281.464	177.771	385.157	2.16659	1.11543	1.98e-12	4.61e-11	feline sarcoma oncogene	14159	Fes
Pde8a	115.709	58.8408	172.577	2.93295	1.55235	2.36e-12	5.47e-11	phosphodiesterase 8A	18584	Pde8a
Rcor2	84.9948	146.42	23.5697	0.160973	-2.63511	2.53e-12	5.83e-11	REST corepressor 2	104383	Rcor2
Cdca2	1138.86	1524.33	753.383	0.494238	-1.01672	2.58e-12	5.92e-11	cell division cycle associated 2	108912	Cdca2
Prickle1	145.299	208.954	81.6443	0.390729	-1.35576	2.68e-12	6.13e-11	prickle planar cell polarity protein 1	106042	Prickle1
Reep1	130.297	220.568	40.025	0.181463	-2.46225	2.83e-12	6.44e-11	receptor accessory protein 1	52250	Reep1
Rasd2	57.1418	21.8603	92.4233	4.2279	2.07994	3.35e-12	7.53e-11	RASD family, member 2	75141	Rasd2
Myo16	175.043	103.349	246.738	2.38744	1.25546	3.42e-12	7.67e-11	myosin XVI	244281	Myo16
Klra5	170.643	42.115	299.17	7.10366	2.82856	3.48e-12	7.79e-11	killer cell lectin-like receptor, subfamily A, member 5	16636	Klra5
Gm6634	77.9767	34.3999	121.553	3.53354	1.82111	3.55e-12	7.93e-11	predicted gene 6634	625901	Gm6634
Myo10	4060.59	2650.63	5470.56	2.06387	1.04535	3.85e-12	8.53e-11	myosin X	17909	Myo10
Myl10	891.917	1405.28	378.559	0.269385	-1.89226	3.89e-12	8.6e-11	myosin, light chain 10, regulatory	59310	Myl10
Cradd	298.096	407.713	188.479	0.462285	-1.11315	4.14e-12	9.11e-11	CASP2 and RIPK1 domain containing adaptor with death domain	12905	Cradd
Gipc2	196.128	117.707	274.55	2.33249	1.22187	5.36e-12	1.16e-10	GIPC PDZ domain containing family, member 2	54120	Gipc2
Cdkl2	274.958	178.669	371.247	2.07785	1.05509	6.55e-12	1.4e-10	cyclin-dependent kinase-like 2 (CDC2-related kinase)	53886	Cdkl2
Nbl1	161.056	92.3983	229.713	2.48612	1.3139	6.61e-12	1.41e-10	NBL1, DAN family BMP antagonist	17965	Nbl1
Slc25a33	133.967	75.2248	192.71	2.56179	1.35715	6.65e-12	1.42e-10	solute carrier family 25, member 33	70556	Slc25a33
Tiam1	209.014	289.644	128.384	0.443246	-1.17382	7.19e-12	1.52e-10	T cell lymphoma invasion and metastasis 1	21844	Tiam1
Arhgap23	170.737	101.334	240.139	2.36977	1.24475	7.68e-12	1.62e-10	Rho GTPase activating protein 23	58996	Arhgap23
1700054N08Rik	247.659	337.401	157.916	0.468036	-1.09531	7.99e-12	1.68e-10	NA	NA	1700054N08Rik
Rgs8	186.818	80.2032	293.432	3.6586	1.87129	8.63e-12	1.81e-10	regulator of G-protein signaling 8	67792	Rgs8
Man1c1	124.951	68.4065	181.495	2.65318	1.40772	1.03e-11	2.15e-10	mannosidase, alpha, class 1C, member 1	230815	Man1c1
Lhfpl2	87.7565	38.0823	137.431	3.60878	1.85151	1.16e-11	2.4e-10	lipoma HMGIC fusion partner-like 2	218454	Lhfpl2
Ndrg2	1217.63	1853.82	581.446	0.313647	-1.67279	1.21e-11	2.49e-10	N-myc downstream regulated gene 2	29811	Ndrg2
Arl5c	462.988	725.984	199.993	0.275479	-1.85999	1.31e-11	2.7e-10	ADP-ribosylation factor-like 5C	217151	Arl5c
Ska1	260.784	353.763	167.805	0.474344	-1.076	1.33e-11	2.74e-10	spindle and kinetochore associated complex subunit 1	66468	Ska1
Dntt	681.629	1192.2	171.056	0.143479	-2.80109	1.33e-11	2.74e-10	deoxynucleotidyltransferase, terminal	21673	Dntt
Cd55	2260.67	992.116	3529.23	3.55727	1.83077	1.39e-11	2.85e-10	CD55 molecule, decay accelerating factor for complement	13136	Cd55
Ccl3	54.4469	19.8367	89.0571	4.48951	2.16656	1.43e-11	2.92e-10	chemokine (C-C motif) ligand 3	20302	Ccl3
Ano1	84.3349	19.293	149.377	7.74253	2.95281	1.5e-11	3.04e-10	anoctamin 1, calcium activated chloride channel	101772	Ano1
Kctd14	241.948	110.677	373.22	3.37216	1.75367	1.73e-11	3.46e-10	potassium channel tetramerisation domain containing 14	233529	Kctd14
Gls2	211.09	291.445	130.736	0.448578	-1.15657	1.82e-11	3.64e-10	glutaminase 2 (liver, mitochondrial)	216456	Gls2
Arrb1	10525.2	14467.1	6583.32	0.455054	-1.13589	1.91e-11	3.82e-10	arrestin, beta 1	109689	Arrb1
Arhgap19	1362.44	1873.33	851.547	0.454563	-1.13745	2.03e-11	4.05e-10	Rho GTPase activating protein 19	71085	Arhgap19
Sall2	137.821	211.154	64.4883	0.30541	-1.71118	2.86e-11	5.57e-10	spalt like transcription factor 2	50524	Sall2
Fam167b	16.7124	1.75005	31.6747	18.0993	4.17786	3.55e-11	6.87e-10	family with sequence similarity 167, member B	230766	Fam167b
Ccr1l1	84.7576	29.7138	139.801	4.70492	2.23417	5.55e-11	1.05e-09	chemokine (C-C motif) receptor 1-like 1	12770	Ccr1l1
Apbb1	432.798	614.295	251.301	0.409089	-1.28951	6.11e-11	1.15e-09	amyloid beta (A4) precursor protein-binding, family B, member 1	11785	Apbb1
Sgms1	235.813	319.627	151.999	0.47555	-1.07233	6.18e-11	1.16e-09	sphingomyelin synthase 1	208449	Sgms1
B230120H23Rik	207.477	122.972	291.982	2.37437	1.24755	6.81e-11	1.27e-09	NA	NA	B230120H23Rik
Dsc2	215.868	80.7824	350.953	4.34442	2.11916	7.77e-11	1.44e-09	desmocollin 2	13506	Dsc2
Klra2	139.212	44.9998	233.424	5.18722	2.37496	8.51e-11	1.57e-09	killer cell lectin-like receptor, subfamily A, member 2	16633	Klra2
E2f2	1407.71	1957.55	857.881	0.438243	-1.1902	9.31e-11	1.71e-09	E2F transcription factor 2	242705	E2f2
Raver2	184.352	255.058	113.646	0.445569	-1.16628	1.03e-10	1.88e-09	ribonucleoprotein, PTB-binding 2	242570	Raver2
Dusp18	99.1169	51.1704	147.063	2.87399	1.52306	1.03e-10	1.9e-09	dual specificity phosphatase 18	75219	Dusp18
Dnahc17	40.7184	67.7806	13.6562	0.201477	-2.31131	1.06e-10	1.93e-09	NA	NA	Dnahc17
Fcrl6	127.733	52.6779	202.788	3.84958	1.9447	1.09e-10	1.99e-09	Fc receptor-like 6	677296	Fcrl6
Cbx2	214.484	291.435	137.533	0.471917	-1.08339	1.14e-10	2.07e-09	chromobox 2	12416	Cbx2
A430084P05Rik	196.685	37.4505	355.919	9.50374	3.2485	1.19e-10	2.15e-09	NA	NA	A430084P05Rik
Ctsl	196.374	269.083	123.665	0.459578	-1.12162	1.23e-10	2.23e-09	cathepsin L	13039	Ctsl
Rhbdl3	80.621	126.456	34.7857	0.275081	-1.86207	1.31e-10	2.35e-09	rhomboid like 3	246104	Rhbdl3
Fcgr3	99.6135	43.5567	155.67	3.57396	1.83753	1.5e-10	2.66e-09	Fc receptor, IgG, low affinity III	14131	Fcgr3
Zfp97	234.953	317.606	152.3	0.479526	-1.06032	1.55e-10	2.74e-09	zinc finger protein 97	22759	Zfp97
Fzd6	97.2643	50.9064	143.622	2.8213	1.49636	1.68e-10	2.97e-09	frizzled class receptor 6	14368	Fzd6
Havcr2	2989.25	1525.41	4453.09	2.91928	1.54561	1.88e-10	3.3e-09	hepatitis A virus cellular receptor 2	171285	Havcr2
Col11a2	202.599	276.661	128.537	0.464599	-1.10594	2.01e-10	3.52e-09	collagen, type XI, alpha 2	12815	Col11a2
Mcpt8	152.908	26.3997	279.417	10.5841	3.40382	2.18e-10	3.78e-09	mast cell protease 8	17231	Mcpt8
Ect2l	64.6848	29.1145	100.255	3.44347	1.78386	2.3e-10	3.97e-09	epithelial cell transforming sequence 2 oncogene-like	100045792	Ect2l
1190002H23Rik	268.027	411.703	124.351	0.30204	-1.72719	2.39e-10	4.12e-09	NA	NA	1190002H23Rik
Cdkn3	283.174	383.603	182.746	0.476395	-1.06977	2.7e-10	4.62e-09	cyclin-dependent kinase inhibitor 3	72391	Cdkn3
Papss1	958.841	1280.21	637.469	0.497939	-1.00596	3.02e-10	5.14e-09	3'-phosphoadenosine 5'-phosphosulfate synthase 1	23971	Papss1
Phactr2	276.185	178.386	373.984	2.09649	1.06797	3.6e-10	6.06e-09	phosphatase and actin regulator 2	215789	Phactr2
Depdc1b	427.67	617.659	237.681	0.384809	-1.37779	3.97e-10	6.64e-09	DEP domain containing 1B	218581	Depdc1b
Bace1	111.984	161.858	62.1088	0.383723	-1.38186	4.01e-10	6.7e-09	beta-site APP cleaving enzyme 1	23821	Bace1
Ccdc28b	254.394	339.218	169.57	0.499884	-1.00033	4.6e-10	7.61e-09	coiled coil domain containing 28B	66264	Ccdc28b
AI607873	338.261	98.6611	577.862	5.85704	2.55017	5.02e-10	8.26e-09	NA	NA	AI607873
Fam132a	414.775	600.286	229.264	0.381924	-1.38864	5.28e-10	8.67e-09	NA	NA	Fam132a
Acvr1	112.639	64.6957	160.582	2.48212	1.31157	6.56e-10	1.06e-08	activin A receptor, type 1	11477	Acvr1
Clic5	536.917	249.79	824.045	3.29896	1.72201	6.9e-10	1.11e-08	chloride intracellular channel 5	224796	Clic5
Tubb4	360.6	514.093	207.107	0.402858	-1.31166	7.55e-10	1.21e-08	NA	NA	Tubb4
Ifitm2	13357.9	8602.23	18113.6	2.10568	1.07429	7.94e-10	1.27e-08	interferon induced transmembrane protein 2	80876	Ifitm2
Gcm2	793.046	1100.26	485.832	0.44156	-1.17932	8.4e-10	1.33e-08	glial cells missing homolog 2	107889	Gcm2
Rai14	899.219	583.154	1215.28	2.08399	1.05935	8.58e-10	1.36e-08	retinoic acid induced 14	75646	Rai14
Sp6	210.205	126.528	293.883	2.32268	1.21579	1.02e-09	1.6e-08	trans-acting transcription factor 6	83395	Sp6
Depdc1a	160.179	220.609	99.7482	0.452149	-1.14513	1.13e-09	1.77e-08	DEP domain containing 1a	76131	Depdc1a
Acer2	126.011	191.311	60.7107	0.317341	-1.65589	1.18e-09	1.84e-08	alkaline ceramidase 2	230379	Acer2
Gzmf	2077.18	607.837	3546.51	5.83464	2.54464	1.25e-09	1.94e-08	granzyme F	14943	Gzmf
Rundc3a	191.288	258.217	124.359	0.481607	-1.05407	1.38e-09	2.13e-08	RUN domain containing 3A	51799	Rundc3a
Gm17745	144.344	79.644	209.043	2.62472	1.39216	1.73e-09	2.64e-08	predicted gene, 17745	432488	Gm17745
Zbtb12	135.537	188.202	82.8712	0.44033	-1.18334	2e-09	3e-08	zinc finger and BTB domain containing 12	193736	Zbtb12
Hspb6	102.489	147.505	57.4739	0.389641	-1.35978	2.13e-09	3.17e-08	heat shock protein, alpha-crystallin-related, B6	243912	Hspb6
E130306D19Rik	249.192	336.619	161.765	0.480557	-1.05722	2.13e-09	3.17e-08	NA	NA	E130306D19Rik
Chst15	177.319	272.559	82.0795	0.301143	-1.73148	2.2e-09	3.27e-08	carbohydrate sulfotransferase 15	77590	Chst15
Gm4841	373.392	536.263	210.521	0.39257	-1.34898	2.25e-09	3.34e-08	predicted gene 4841	225594	Gm4841
Tyrobp	121.003	40.2754	201.731	5.00879	2.32446	2.51e-09	3.7e-08	TYRO protein tyrosine kinase binding protein	22177	Tyrobp
Spin4	192.24	107.315	277.164	2.58271	1.36889	2.68e-09	3.93e-08	spindlin family, member 4	270624	Spin4
Kifc2	95.7546	138.315	53.1942	0.384588	-1.37862	2.84e-09	4.13e-08	kinesin family member C2	16581	Kifc2
Ttk	460.887	637.021	284.754	0.447008	-1.16163	2.99e-09	4.33e-08	Ttk protein kinase	22137	Ttk
Ccdc136	133.089	185.181	80.9966	0.437391	-1.193	3.7e-09	5.29e-08	coiled-coil domain containing 136	232664	Ccdc136
Zfp940	195.555	262.239	128.871	0.491424	-1.02496	3.92e-09	5.6e-08	zinc finger protein 940	233057	Zfp940
Fas	753.607	1011.38	495.831	0.49025	-1.02841	3.98e-09	5.68e-08	Fas (TNF receptor superfamily member 6)	14102	Fas
Ysk4	22.5309	39.5477	5.51411	0.139429	-2.8424	4.04e-09	5.76e-08	NA	NA	Ysk4
Tgfb3	340.06	556.337	123.783	0.222496	-2.16815	4.55e-09	6.42e-08	transforming growth factor, beta 3	21809	Tgfb3
Hist1h1c	471.937	262.888	680.986	2.5904	1.37318	5.21e-09	7.3e-08	histone cluster 1, H1c	50708	Hist1h1c
Ramp1	137.361	230.301	44.4221	0.192887	-2.37417	5.24e-09	7.33e-08	receptor (calcitonin) activity modifying protein 1	51801	Ramp1
Aldh1l1	292.08	403.022	181.138	0.44945	-1.15377	5.93e-09	8.23e-08	aldehyde dehydrogenase 1 family, member L1	107747	Aldh1l1
Map2k6	207.877	330.932	84.8219	0.256312	-1.96403	6.64e-09	9.15e-08	mitogen-activated protein kinase kinase 6	26399	Map2k6
Bspry	1159.94	767.847	1552.04	2.02129	1.01528	6.67e-09	9.19e-08	B-box and SPRY domain containing	192120	Bspry
Akr1e1	333.814	213.594	454.034	2.12568	1.08793	7.62e-09	1.04e-07	aldo-keto reductase family 1, member E1	56043	Akr1e1
Rbm47	117.622	68.4668	166.778	2.4359	1.28445	8.23e-09	1.12e-07	RNA binding motif protein 47	245945	Rbm47
Sbk1	177.617	238.311	116.922	0.490629	-1.0273	9.08e-09	1.23e-07	SH3-binding kinase 1	104175	Sbk1
Rfx2	81.203	118.731	43.6746	0.367844	-1.44283	9.48e-09	1.28e-07	regulatory factor X, 2 (influences HLA class II expression)	19725	Rfx2
Gpld1	437.386	703.274	171.498	0.243856	-2.0359	1.09e-08	1.46e-07	glycosylphosphatidylinositol specific phospholipase D1	14756	Gpld1
Nicn1	339.49	459.006	219.973	0.479237	-1.06119	1.12e-08	1.49e-07	nicolin 1	66257	Nicn1
2010005H15Rik	227.916	65.0931	390.74	6.00278	2.58563	1.24e-08	1.64e-07	NA	NA	2010005H15Rik
Prss16	531.785	725.833	337.737	0.465309	-1.10374	1.35e-08	1.78e-07	protease, serine 16 (thymus)	54373	Prss16
Tmc4	144.396	197.356	91.4358	0.463303	-1.10997	1.35e-08	1.78e-07	transmembrane channel-like gene family 4	353499	Tmc4
Nt5dc2	239.812	359.522	120.102	0.334061	-1.58182	1.4e-08	1.83e-07	5'-nucleotidase domain containing 2	70021	Nt5dc2
Tnfrsf13b	117.505	164.516	70.4954	0.428503	-1.22262	1.4e-08	1.83e-07	tumor necrosis factor receptor superfamily, member 13b	57916	Tnfrsf13b
4833427G06Rik	31.8037	10.6917	52.9156	4.94922	2.3072	1.41e-08	1.84e-07	RIKEN cDNA 4833427G06 gene	235345	4833427G06Rik
Tspan9	535.206	744.961	325.451	0.43687	-1.19473	1.48e-08	1.94e-07	tetraspanin 9	109246	Tspan9
Csrp2	165.973	224.092	107.854	0.481292	-1.05502	1.52e-08	1.99e-07	cysteine and glycine-rich protein 2	13008	Csrp2
Serpinf1	53.3984	85.0431	21.7537	0.255796	-1.96694	1.65e-08	2.14e-07	serine (or cysteine) peptidase inhibitor, clade F, member 1	20317	Serpinf1
Rnf135	192.072	127.247	256.897	2.01888	1.01355	1.68e-08	2.18e-07	ring finger protein 135	71956	Rnf135
Klrb1a	24.7425	3.77009	45.7149	12.1257	3.6	1.75e-08	2.26e-07	killer cell lectin-like receptor subfamily B member 1A	17057	Klrb1a
Syngr3	46.7273	76.3624	17.0922	0.223831	-2.15952	1.98e-08	2.53e-07	synaptogyrin 3	20974	Syngr3
Apold1	101.844	161.297	42.3902	0.262808	-1.92792	2.04e-08	2.6e-07	apolipoprotein L domain containing 1	381823	Apold1
Myb	1523.75	1004.28	2043.22	2.0345	1.02467	2.18e-08	2.76e-07	myeloblastosis oncogene	17863	Myb
Plcxd1	602.08	938.041	266.119	0.283696	-1.81758	2.28e-08	2.88e-07	phosphatidylinositol-specific phospholipase C, X domain containing 1	403178	Plcxd1
Phlda1	419.813	240.6	599.026	2.48972	1.31598	2.3e-08	2.9e-07	pleckstrin homology like domain, family A, member 1	21664	Phlda1
Smtnl2	238.519	388.71	88.3276	0.227233	-2.13776	2.31e-08	2.91e-07	smoothelin-like 2	276829	Smtnl2
Khk	159.662	226.719	92.6051	0.408457	-1.29174	2.47e-08	3.1e-07	ketohexokinase	16548	Khk
Crtac1	186.747	257.294	116.2	0.451626	-1.1468	2.48e-08	3.11e-07	cartilage acidic protein 1	72832	Crtac1
Mis18bp1	997.861	1362.65	633.072	0.464589	-1.10597	2.69e-08	3.36e-07	MIS18 binding protein 1	217653	Mis18bp1
Gm11346	67.4126	99.8796	34.9455	0.349877	-1.51508	3.05e-08	3.78e-07	X-linked lymphocyte-regulated 5 pseudogene	76024	Gm11346
2210010C17Rik	62.6637	93.5688	31.7587	0.339416	-1.55887	3.26e-08	4.03e-07	NA	NA	2210010C17Rik
Pcsk4	205.313	299.733	110.892	0.369971	-1.43452	3.96e-08	4.81e-07	proprotein convertase subtilisin/kexin type 4	18551	Pcsk4
Chrm3	87.5306	126.131	48.9304	0.387934	-1.36612	4.26e-08	5.14e-07	cholinergic receptor, muscarinic 3, cardiac	12671	Chrm3
S100a4	9320.63	5740.4	12900.9	2.24738	1.16825	4.41e-08	5.31e-07	S100 calcium binding protein A4	20198	S100a4
Emilin1	112.752	175.478	50.0256	0.285081	-1.81056	4.5e-08	5.41e-07	elastin microfibril interfacer 1	100952	Emilin1
Echdc2	97.9008	138.859	56.9422	0.410071	-1.28606	4.73e-08	5.67e-07	enoyl Coenzyme A hydratase domain containing 2	52430	Echdc2
Actr3b	138.347	69.8852	206.81	2.95928	1.56524	5.03e-08	5.98e-07	ARP3 actin-related protein 3B	242894	Actr3b
Caprin2	122.009	167.232	76.7852	0.459153	-1.12295	5.09e-08	6.05e-07	caprin family member 2	232560	Caprin2
Neil3	680.244	942.018	418.471	0.444228	-1.17063	5.31e-08	6.27e-07	nei like 3 (E. coli)	234258	Neil3
Gzma	5358.67	2760.28	7957.07	2.8827	1.52742	5.46e-08	6.42e-07	granzyme A	14938	Gzma
Ddc	156.206	214.794	97.6177	0.454472	-1.13774	5.69e-08	6.67e-07	dopa decarboxylase	13195	Ddc
Grtp1	143.999	194.986	93.011	0.477012	-1.0679	5.72e-08	6.71e-07	GH regulated TBC protein 1	66790	Grtp1
Unc5a	132.951	182.276	83.6268	0.458793	-1.12408	6.22e-08	7.23e-07	unc-5 netrin receptor A	107448	Unc5a
Fsd1l	331.661	466.709	196.613	0.421274	-1.24717	6.38e-08	7.39e-07	fibronectin type III and SPRY domain containing 1-like	319636	Fsd1l
2700081O15Rik	139.621	190.055	89.1865	0.469267	-1.09152	6.71e-08	7.73e-07	RIKEN cDNA 2700081O15 gene	108899	2700081O15Rik
Tox	106.158	154.429	57.8867	0.374842	-1.41564	6.77e-08	7.78e-07	thymocyte selection-associated high mobility group box	252838	Tox
4930547N16Rik	598.18	815.737	380.623	0.4666	-1.09974	7.69e-08	8.72e-07	NA	NA	4930547N16Rik
Serinc5	296.912	425.256	168.569	0.396394	-1.33499	7.96e-08	9e-07	serine incorporator 5	218442	Serinc5
Flywch2	53.6623	25.8529	81.4716	3.15135	1.65597	7.98e-08	9.01e-07	FLYWCH family member 2	76917	Flywch2
Rab20	87.9053	50.8954	124.915	2.45435	1.29534	8.49e-08	9.56e-07	RAB20, member RAS oncogene family	19332	Rab20
Pbx4	132.361	178.997	85.7254	0.47892	-1.06214	8.91e-08	1e-06	pre B cell leukemia homeobox 4	80720	Pbx4
Fam83g	119.133	68.8098	169.457	2.46269	1.30023	8.92e-08	1e-06	family with sequence similarity 83, member G	69640	Fam83g
Espn	322.446	456.429	188.463	0.412909	-1.27611	9.23e-08	1.03e-06	espin	56226	Espn
4930583H14Rik	581.994	840.095	323.893	0.385544	-1.37503	9.9e-08	1.09e-06	NA	NA	4930583H14Rik
Syde1	80.3518	114.568	46.1359	0.402696	-1.31224	1.08e-07	1.19e-06	synapse defective 1, Rho GTPase, homolog 1 (C. elegans)	71709	Syde1
Dgkh	277.871	184.541	371.201	2.01148	1.00826	1.13e-07	1.24e-06	diacylglycerol kinase, eta	380921	Dgkh
Fxyd7	11.4163	21.4588	1.37381	0.0640205	-3.96532	1.21e-07	1.31e-06	FXYD domain-containing ion transport regulator 7	57780	Fxyd7
Zbtb8a	149.285	200.78	97.7912	0.487057	-1.03784	1.49e-07	1.6e-06	zinc finger and BTB domain containing 8a	73680	Zbtb8a
5830418P13Rik	112.497	68.3134	156.681	2.29356	1.19759	1.52e-07	1.63e-06	RIKEN cDNA 5830418P13 gene	100529079	5830418P13Rik
Klra10	25.1646	8.16233	42.1668	5.16603	2.36906	1.66e-07	1.76e-06	killer cell lectin-like receptor subfamily A, member 10	16628	Klra10
Asb2	414.782	251.974	577.589	2.29226	1.19677	1.99e-07	2.09e-06	ankyrin repeat and SOCS box-containing 2	65256	Asb2
Sema4f	403.837	585.701	221.973	0.378987	-1.39978	2.16e-07	2.25e-06	sema domain, immunoglobulin domain (Ig), TM domain, and short cytoplasmic domain	20355	Sema4f
Fam71f2	141.471	195.844	87.0984	0.444735	-1.16898	2.25e-07	2.33e-06	family with sequence similarity 71, member F2	245884	Fam71f2
Gatm	115.56	156.427	74.6927	0.477491	-1.06645	2.42e-07	2.5e-06	glycine amidinotransferase (L-arginine:glycine amidinotransferase)	67092	Gatm
Tlr12	70.3666	105.625	35.1077	0.332379	-1.5891	2.71e-07	2.77e-06	toll-like receptor 12	384059	Tlr12
Tnnt1	187.983	279.494	96.4725	0.345169	-1.53462	2.85e-07	2.9e-06	troponin T1, skeletal, slow	21955	Tnnt1
Endou	102.372	159.481	45.2621	0.283808	-1.81701	3.01e-07	3.04e-06	endonuclease, polyU-specific	19011	Endou
Thsd1	81.6268	140.865	22.389	0.15894	-2.65345	3.29e-07	3.29e-06	thrombospondin, type I, domain 1	56229	Thsd1
Tmem191c	71.8792	102.436	41.3224	0.403398	-1.30972	4.18e-07	4.11e-06	transmembrane protein 191C	224019	Tmem191c
Epdr1	66.1501	15.0173	117.283	7.80985	2.96529	4.58e-07	4.47e-06	ependymin related protein 1 (zebrafish)	105298	Epdr1
Pkd2	388.235	242.845	533.625	2.19738	1.13579	4.69e-07	4.56e-06	polycystic kidney disease 2	18764	Pkd2
Basp1	1666.8	984.734	2348.86	2.38527	1.25415	5.75e-07	5.52e-06	brain abundant, membrane attached signal protein 1	70350	Basp1
Ddah2	159.868	216.58	103.157	0.4763	-1.07006	5.78e-07	5.54e-06	dimethylarginine dimethylaminohydrolase 2	51793	Ddah2
Camkk1	78.0005	109.277	46.7237	0.427571	-1.22577	6.23e-07	5.93e-06	calcium/calmodulin-dependent protein kinase kinase 1, alpha	55984	Camkk1
2410066E13Rik	78.2002	119.827	36.573	0.305214	-1.71211	6.66e-07	6.31e-06	NA	NA	2410066E13Rik
Chn2	134.532	39.3275	229.736	5.84161	2.54637	6.93e-07	6.53e-06	chimerin 2	69993	Chn2
Egfl7	82.3911	116.273	48.5094	0.417203	-1.26118	7.26e-07	6.82e-06	EGF-like domain 7	353156	Egfl7
Gzmg	6183.62	2744.47	9622.78	3.50624	1.80993	7.77e-07	7.24e-06	granzyme G	14944	Gzmg
Guca1a	25.0167	40.8652	9.16823	0.224353	-2.15616	8.04e-07	7.48e-06	guanylate cyclase activator 1a (retina)	14913	Guca1a
Tacc2	267.005	161.152	372.858	2.3137	1.2102	8.81e-07	8.1e-06	transforming, acidic coiled-coil containing protein 2	57752	Tacc2
Jag2	418.809	578.804	258.814	0.447154	-1.16116	9.01e-07	8.28e-06	jagged 2	16450	Jag2
Fzd7	146.932	206.294	87.5705	0.424494	-1.23618	9.2e-07	8.44e-06	frizzled class receptor 7	14369	Fzd7
Pgm2l1	530.52	741.617	319.424	0.430713	-1.2152	9.29e-07	8.52e-06	phosphoglucomutase 2-like 1	70974	Pgm2l1
Plxdc1	333.35	473.402	193.298	0.408318	-1.29224	9.8e-07	8.94e-06	plexin domain containing 1	72324	Plxdc1
Wdr54	50.9439	75.1002	26.7875	0.35669	-1.48726	1.11e-06	9.98e-06	WD repeat domain 54	75659	Wdr54
Mmp11	44.1659	76.9408	11.391	0.148049	-2.75586	1.21e-06	1.08e-05	matrix metallopeptidase 11	17385	Mmp11
Ptpdc1	98.5831	62.6314	134.535	2.14804	1.10302	1.22e-06	1.09e-05	protein tyrosine phosphatase domain containing 1	218232	Ptpdc1
Tmem9	404.395	579.07	229.719	0.396704	-1.33387	1.25e-06	1.11e-05	transmembrane protein 9	66241	Tmem9
Pif1	255.534	348.276	162.792	0.467424	-1.0972	1.25e-06	1.12e-05	PIF1 5'-to-3' DNA helicase	208084	Pif1
9930014A18Rik	110.556	71.7458	149.367	2.08188	1.05789	1.37e-06	1.21e-05	RIKEN cDNA 9930014A18 gene	320469	9930014A18Rik
H2-DMb1	63.4207	95.5454	31.296	0.327551	-1.61021	1.37e-06	1.21e-05	histocompatibility 2, class II, locus Mb1	14999	H2-DMb1
Fabp5	319.552	433.658	205.447	0.473753	-1.07779	1.38e-06	1.22e-05	fatty acid binding protein 5, epidermal	16592	Fabp5
Fam83d	221.622	301.469	141.775	0.470279	-1.08841	1.57e-06	1.37e-05	family with sequence similarity 83, member D	71878	Fam83d
Rfx3	547.402	733.131	361.673	0.493326	-1.01939	1.62e-06	1.41e-05	regulatory factor X, 3 (influences HLA class II expression)	19726	Rfx3
Mboat2	190.806	276.886	104.726	0.378228	-1.40267	1.8e-06	1.55e-05	membrane bound O-acyltransferase domain containing 2	67216	Mboat2
Klrc3	32.2847	14.3106	50.2589	3.51201	1.8123	1.98e-06	1.69e-05	killer cell lectin-like receptor subfamily C, member 3	58179	Klrc3
1300014I06Rik	70.8005	34.2263	107.375	3.1372	1.64948	2.25e-06	1.89e-05	NA	NA	1300014I06Rik
Plscr2	52.3098	18.4699	86.1497	4.66433	2.22167	2.43e-06	2.03e-05	phospholipid scramblase 2	18828	Plscr2
Stmn1	228.114	319.892	136.336	0.426195	-1.23042	2.43e-06	2.03e-05	stathmin 1	16765	Stmn1
Qprt	61.4339	87.1807	35.687	0.409345	-1.28861	2.64e-06	2.19e-05	quinolinate phosphoribosyltransferase	67375	Qprt
Armcx1	59.3331	100.824	17.8427	0.17697	-2.49843	2.71e-06	2.24e-05	armadillo repeat containing, X-linked 1	78248	Armcx1
Rundc2a	48.1053	72.1926	24.018	0.332694	-1.58773	3.69e-06	2.99e-05	NA	NA	Rundc2a
Nme4	107.011	143.242	70.7803	0.494131	-1.01704	3.84e-06	3.09e-05	NME/NM23 nucleoside diphosphate kinase 4	56520	Nme4
Fndc4	48.1166	26.2905	69.9427	2.66038	1.41163	4.2e-06	3.37e-05	fibronectin type III domain containing 4	64339	Fndc4
Csf2	1026.76	665.927	1387.58	2.08369	1.05914	4.79e-06	3.81e-05	colony stimulating factor 2 (granulocyte-macrophage)	12981	Csf2
Ctsg	52.8052	19.95	85.6603	4.29376	2.10224	5.66e-06	4.42e-05	cathepsin G	13035	Ctsg
Ccr1	63.2947	22.8151	103.774	4.5485	2.18539	5.9e-06	4.58e-05	chemokine (C-C motif) receptor 1	12768	Ccr1
Bcl2a1d	27.7995	11.8758	43.7231	3.68171	1.88037	6.09e-06	4.71e-05	B cell leukemia/lymphoma 2 related protein A1d	12047	Bcl2a1d
P2rx4	74.7029	106.38	43.0262	0.404459	-1.30593	6.26e-06	4.82e-05	purinergic receptor P2X, ligand-gated ion channel 4	18438	P2rx4
Ggt1	71.0539	98.5727	43.5352	0.441655	-1.17901	6.77e-06	5.18e-05	gamma-glutamyltransferase 1	14598	Ggt1
Art2b	59.8893	84.6361	35.1426	0.41522	-1.26805	8.01e-06	6.05e-05	ADP-ribosyltransferase 2b	11872	Art2b
Rapgef3	108.772	151.843	65.7015	0.432693	-1.20858	8.37e-06	6.31e-05	Rap guanine nucleotide exchange factor (GEF) 3	223864	Rapgef3
Rdm1	283.697	379.152	188.243	0.496484	-1.01018	8.97e-06	6.72e-05	RAD52 motif 1	66599	Rdm1
Zfhx2as	11.1776	20.368	1.98723	0.0975666	-3.35747	9.73e-06	7.25e-05	NA	NA	Zfhx2as
1700040L02Rik	64.7716	90.2938	39.2495	0.434686	-1.20195	1.03e-05	7.61e-05	NA	NA	1700040L02Rik
Marcksl1	89.8126	121.152	58.4728	0.482638	-1.05099	1.15e-05	8.44e-05	MARCKS-like 1	17357	Marcksl1
Ar	199.244	268.367	130.121	0.484862	-1.04435	1.23e-05	8.94e-05	androgen receptor	11835	Ar
Frat2	48.5749	72.6955	24.4542	0.336392	-1.57178	1.27e-05	9.21e-05	frequently rearranged in advanced T cell lymphomas 2	212398	Frat2
Cd14	34.6784	17.4841	51.8728	2.96686	1.56894	1.31e-05	9.45e-05	CD14 antigen	12475	Cd14
Zfp516	362.063	528.238	195.888	0.370834	-1.43115	1.35e-05	9.71e-05	zinc finger protein 516	329003	Zfp516
Piwil4	114.119	162.076	66.1613	0.408211	-1.29261	1.35e-05	9.76e-05	piwi-like RNA-mediated gene silencing 4	330890	Piwil4
Bcar3	71.4222	18.5261	124.318	6.71046	2.74641	1.37e-05	9.86e-05	breast cancer anti-estrogen resistance 3	29815	Bcar3
Hist1h2bc	48.9806	27.7541	70.207	2.5296	1.33891	1.38e-05	9.92e-05	histone cluster 1, H2bc	68024	Hist1h2bc
Hrc	83.0204	42.792	123.249	2.88018	1.52616	1.41e-05	0.00010104	histidine rich calcium binding protein	15464	Hrc
Dyrk4	46.1864	72.7548	19.6179	0.269645	-1.89087	1.53e-05	0.00010879	dual-specificity tyrosine-(Y)-phosphorylation regulated kinase 4	101320	Dyrk4
B4galnt2	192.153	79.0177	305.288	3.86354	1.94992	1.59e-05	0.00011277	beta-1,4-N-acetyl-galactosaminyl transferase 2	14422	B4galnt2
1700029G01Rik	168.522	248.651	88.392	0.355486	-1.49214	1.61e-05	0.00011431	NA	NA	1700029G01Rik
Nthl1	62.7272	91.3829	34.0715	0.372844	-1.42336	1.71e-05	0.00012091	nth (endonuclease III)-like 1 (E.coli)	18207	Nthl1
Gm9766	64.9343	89.7763	40.0924	0.446581	-1.163	1.72e-05	0.00012161	NA	NA	Gm9766
Dmpk	61.1769	27.8583	94.4956	3.39201	1.76214	1.73e-05	0.00012207	dystrophia myotonica-protein kinase	13400	Dmpk
D830046C22Rik	69.8608	95.8569	43.8646	0.457605	-1.12782	1.76e-05	0.00012427	NA	NA	D830046C22Rik
Selenbp1	39.0253	68.5423	9.50827	0.138721	-2.84974	1.79e-05	0.00012574	selenium binding protein 1	20341	Selenbp1
Plekho1	60.8811	84.9249	36.8373	0.433764	-1.20502	1.92e-05	0.00013395	pleckstrin homology domain containing, family O member 1	67220	Plekho1
Ccdc85c	49.7488	70.9445	28.553	0.402469	-1.31305	2.01e-05	0.0001394	coiled-coil domain containing 85C	668158	Ccdc85c
Ak1	118.159	76.8913	159.428	2.07342	1.05201	2.05e-05	0.0001418	adenylate kinase 1	11636	Ak1
Bfsp2	140.012	82.8655	197.159	2.37927	1.25052	2.08e-05	0.00014403	beaded filament structural protein 2, phakinin	107993	Bfsp2
Scel	317.344	203.622	431.067	2.117	1.08202	2.12e-05	0.00014616	sciellin	64929	Scel
D730005E14Rik	142.521	85.8142	199.228	2.32162	1.21513	2.15e-05	0.00014814	RIKEN cDNA D730005E14 gene	109361	D730005E14Rik
Ypel1	60.0839	35.922	84.2457	2.34524	1.22974	2.64e-05	0.00017887	yippee like 1	106369	Ypel1
2210411K11Rik	58.3541	34.0285	82.6796	2.42972	1.28079	2.7e-05	0.00018257	NA	NA	2210411K11Rik
Ralgps2	287.846	398.563	177.129	0.44442	-1.17001	2.77e-05	0.0001871	Ral GEF with PH domain and SH3 binding motif 2	78255	Ralgps2
Fam46c	155.153	207.35	102.956	0.496533	-1.01004	2.86e-05	0.00019198	NA	NA	Fam46c
Cep290	193.034	108.949	277.12	2.54357	1.34685	3.26e-05	0.00021629	centrosomal protein 290	216274	Cep290
Tmem119	43.5098	9.99052	77.0291	7.71022	2.94677	3.41e-05	0.0002257	transmembrane protein 119	231633	Tmem119
Lag3	679.46	1014.81	344.113	0.339093	-1.56025	3.61e-05	0.00023725	lymphocyte-activation gene 3	16768	Lag3
Necab3	42.8565	65.218	20.495	0.314253	-1.67	3.75e-05	0.0002453	N-terminal EF-hand calcium binding protein 3	56846	Necab3
Rhod	63.719	40.1297	87.3083	2.17565	1.12145	4.52e-05	0.00029086	ras homolog family member D	11854	Rhod
Klri1	61.6945	11.6684	111.721	9.57463	3.25922	6.39e-05	0.00039674	killer cell lectin-like receptor family I member 1	503550	Klri1
Bet3l	13.7736	23.3222	4.22513	0.181164	-2.46463	6.41e-05	0.00039767	NA	NA	Bet3l
Bzrap1	1449.95	2157.12	742.786	0.344342	-1.53809	7.77e-05	0.00047248	NA	NA	Bzrap1
Alox5ap	26.8409	40.0635	13.6184	0.33992	-1.55673	8.01e-05	0.00048574	arachidonate 5-lipoxygenase activating protein	11690	Alox5ap
Palm	150.006	203.655	96.3559	0.473132	-1.07969	8.41e-05	0.00050758	paralemmin	18483	Palm
Gm12253	39.815	22.2468	57.3831	2.57938	1.36703	8.47e-05	0.00051074	predicted gene 12253	624860	Gm12253
Klf4	80.5507	53.5564	107.545	2.00807	1.00581	8.49e-05	0.00051121	Kruppel-like factor 4 (gut)	16600	Klf4
Sbsn	110.177	148.517	71.8368	0.483694	-1.04783	8.64e-05	0.00051985	suprabasin	282619	Sbsn
Ccdc148	97.0984	60.6662	133.531	2.20107	1.13821	8.65e-05	0.00051995	coiled-coil domain containing 148	227933	Ccdc148
Tmem198	58.3554	36.5168	80.1939	2.19608	1.13493	9.29e-05	0.00055502	transmembrane protein 198	319998	Tmem198
Mageh1	27.8944	14.1347	41.654	2.94693	1.55921	9.4e-05	0.00056128	melanoma antigen, family H, 1	75625	Mageh1
Pbx3	91.7016	54.6619	128.741	2.35523	1.23587	9.45e-05	0.00056326	pre B cell leukemia homeobox 3	18516	Pbx3
Clec12a	43.7372	25.0709	62.4035	2.48908	1.31561	9.94e-05	0.00058888	C-type lectin domain family 12, member a	232413	Clec12a
Tnfrsf4	269.847	386.839	152.855	0.395137	-1.33957	0.00011114	0.00065093	tumor necrosis factor receptor superfamily, member 4	22163	Tnfrsf4
Tmem106a	248.331	164.353	332.309	2.02192	1.01572	0.0001115	0.00065278	transmembrane protein 106A	217203	Tmem106a
Arl11	53.0685	77.6318	28.5051	0.367183	-1.44543	0.00011449	0.00066676	ADP-ribosylation factor-like 11	219144	Arl11
Nkain1	63.2331	27.1192	99.3471	3.66335	1.87316	0.00011519	0.00067004	Na+/K+ transporting ATPase interacting 1	67149	Nkain1
Fgd2	62.3455	91.2047	33.4863	0.367155	-1.44554	0.00012013	0.00069694	FYVE, RhoGEF and PH domain containing 2	26382	Fgd2
Klrc2	77.9295	40.7181	115.141	2.82776	1.49966	0.00013148	0.0007542	killer cell lectin-like receptor subfamily C, member 2	16642	Klrc2
C530028O21Rik	7.6762	13.7355	1.6169	0.117717	-3.08661	0.00013785	0.00078648	NA	NA	C530028O21Rik
Gm6682	49.4556	31.1707	67.7404	2.17321	1.11983	0.00020479	0.00111932	tubulin, alpha 1C pseudogene	626534	Gm6682
Gm6904	26.6292	39.756	13.5024	0.339633	-1.55795	0.00020701	0.00112907	NA	NA	Gm6904
A430107O13Rik	12.372	4.009	20.735	5.17213	2.37076	0.00021466	0.00116679	NA	NA	A430107O13Rik
Arhgap31	375.064	508.393	241.736	0.475489	-1.07252	0.00023707	0.00127324	Rho GTPase activating protein 31	12549	Arhgap31
Klrg1	48.2879	14.8889	81.6868	5.4864	2.45586	0.00024256	0.00129772	killer cell lectin-like receptor subfamily G, member 1	50928	Klrg1
Tbc1d2	95.3688	56.9592	133.778	2.34867	1.23184	0.00026492	0.00140321	TBC1 domain family, member 2	381605	Tbc1d2
Sh2d1b2	16.333	3.60335	29.0627	8.06548	3.01176	0.00029147	0.00152643	SH2 domain containing 1B2	545378	Sh2d1b2
Cdc25c	205.292	275.924	134.659	0.48803	-1.03496	0.00030624	0.00159582	cell division cycle 25C	12532	Cdc25c
Xkr5	113.257	151.83	74.6834	0.491888	-1.0236	0.0003077	0.00160156	X-linked Kx blood group related 5	319581	Xkr5
Il10	97.5303	148.805	46.2555	0.310846	-1.68573	0.00031752	0.00164875	interleukin 10	16153	Il10
6430704M03Rik	5.85668	10.7447	0.968623	0.0901486	-3.47155	0.00031804	0.00165089	NA	NA	6430704M03Rik
Napb	106.264	66.7903	145.738	2.18202	1.12566	0.00033615	0.00173435	N-ethylmaleimide sensitive fusion protein attachment protein beta	17957	Napb
Bambi-ps1	35.7189	54.1622	17.2755	0.318959	-1.64856	0.00034079	0.00175356	BMP and activin membrane-bound inhibitor, pseudogene (Xenopus laevis)	81913	Bambi-ps1
H2-Q2	80.1671	112.005	48.329	0.431489	-1.2126	0.00034384	0.00176746	histocompatibility 2, Q region locus 2	15013	H2-Q2
Cdk2ap1	156.342	102.545	210.139	2.04924	1.03509	0.0003638	0.00185761	CDK2 (cyclin-dependent kinase 2)-associated protein 1	13445	Cdk2ap1
Selm	25.7012	37.6296	13.7729	0.366012	-1.45004	0.00036451	0.00185962	NA	NA	Selm
Copz2	50.3074	68.7637	31.851	0.463195	-1.11031	0.00036795	0.00187383	coatomer protein complex, subunit zeta 2	56358	Copz2
Ypel4	14.8919	23.4245	6.35931	0.271481	-1.88108	0.00039595	0.00200183	yippee like 4	241525	Ypel4
Nipa1	86.3289	117.981	54.6764	0.463432	-1.10957	0.00043765	0.00218882	non imprinted in Prader-Willi/Angelman syndrome 1 homolog (human)	233280	Nipa1
Pdgfb	69.6543	27.2823	112.026	4.10619	2.0378	0.00043864	0.00219163	platelet derived growth factor, B polypeptide	18591	Pdgfb
Cabp1	33.7064	47.5904	19.8224	0.41652	-1.26354	0.00045587	0.00226151	calcium binding protein 1	29867	Cabp1
1700001O22Rik	50.7729	69.3434	32.2025	0.464391	-1.10659	0.00045768	0.00226828	RIKEN cDNA 1700001O22 gene	73598	1700001O22Rik
Gng11	18.1391	7.72516	28.553	3.69611	1.88601	0.00047148	0.00232541	guanine nucleotide binding protein (G protein), gamma 11	66066	Gng11
Bst1	55.1968	73.7001	36.6935	0.497876	-1.00614	0.00047952	0.00236278	bone marrow stromal cell antigen 1	12182	Bst1
1810014F10Rik	48.5335	65.9301	31.1369	0.472271	-1.08231	0.00050652	0.00248544	NA	NA	1810014F10Rik
Rpl39l	24.3408	12.693	35.9885	2.83529	1.5035	0.00056591	0.00274093	ribosomal protein L39-like	68172	Rpl39l
Vldlr	259.844	377.153	142.536	0.377927	-1.40382	0.00068105	0.00323724	very low density lipoprotein receptor	22359	Vldlr
Mtap1a	17.341	26.4628	8.2193	0.310599	-1.68688	0.00070255	0.00332113	NA	NA	Mtap1a
Amt	40.6459	55.2562	26.0355	0.471178	-1.08565	0.00074465	0.00349409	aminomethyltransferase	434437	Amt
Tspan32	75.7149	105.121	46.3085	0.440525	-1.1827	0.00083783	0.00388495	tetraspanin 32	27027	Tspan32
Gstt1	72.5671	32.5174	112.617	3.46328	1.79214	0.00091651	0.00419651	glutathione S-transferase, theta 1	14871	Gstt1
Gm10560	21.84	32.2383	11.4418	0.354913	-1.49446	0.00099764	0.0045181	predicted gene 10560	100038526	Gm10560
4922505G16Rik	9.43082	15.4385	3.42315	0.221729	-2.17313	0.00121026	0.00534374	NA	NA	4922505G16Rik
Itgb5	127.964	175.168	80.7589	0.461037	-1.11705	0.00123345	0.00543521	integrin beta 5	16419	Itgb5
Ly6k	27.8733	48.1453	7.60132	0.157883	-2.66307	0.00137036	0.00597837	lymphocyte antigen 6 complex, locus K	76486	Ly6k
Gm3833	39.2317	55.0173	23.4462	0.42616	-1.23053	0.00142701	0.00618156	NA	NA	Gm3833
Fam59a	4.13127	0	8.26253	Inf	Inf	0.00159987	0.00679977	NA	NA	Fam59a
D0H4S114	3.80871	7.25465	0.362766	0.0500047	-4.32179	0.00164397	0.00696599	NA	NA	D0H4S114
5430405G05Rik	6.18916	10.7539	1.62447	0.151059	-2.72681	0.00169223	0.00715859	NA	NA	5430405G05Rik
Rps4y2	27.7398	17.2616	38.218	2.21405	1.14669	0.00176083	0.00741811	NA	NA	Rps4y2
Plaur	36.2073	49.6364	22.7782	0.458901	-1.12374	0.00187972	0.00786714	plasminogen activator, urokinase receptor	18793	Plaur
2900006K08Rik	15.9429	24.0915	7.79442	0.323534	-1.62801	0.00216131	0.00885008	NA	NA	2900006K08Rik
Snora70	41.6491	27.2827	56.0154	2.05314	1.03783	0.00228412	0.00927616	small nucleolar RNA, H/ACA box 70	104368	Snora70
Zglp1	21.3586	11.0083	31.7088	2.88044	1.52629	0.00253126	0.0101231	zinc finger, GATA-like protein 1	100009600	Zglp1
Gpr15	26.7346	13.4527	40.0166	2.97462	1.5727	0.00322876	0.0125002	G protein-coupled receptor 15	71223	Gpr15
4930429B21Rik	40.8936	23.5218	58.2655	2.47709	1.30864	0.00329467	0.0127201	RIKEN cDNA 4930429B21 gene	67576	4930429B21Rik
Grifin	21.0265	30.0826	11.9704	0.397918	-1.32946	0.00357075	0.0136418	galectin-related inter-fiber protein	77998	Grifin
Fam55b	3.13918	5.95045	0.327923	0.0551089	-4.18157	0.00476853	0.0175154	NA	NA	Fam55b
Prosapip1	31.3127	42.2918	20.3336	0.480793	-1.05651	0.00561949	0.0201911	NA	NA	Prosapip1
Emid1	49.6229	32.5393	66.7065	2.05003	1.03564	0.00601606	0.0213761	EMI domain containing 1	140703	Emid1
2200002K05Rik	2.19933	4.39866	0	0	#NAME?	0.00605424	0.0214769	NA	NA	2200002K05Rik
Ccdc46	11.032	5.36938	16.6946	3.10923	1.63656	0.00621453	0.0219288	NA	NA	Ccdc46
Slc15a1	202.642	278.301	126.983	0.45628	-1.13201	0.00760726	0.0260522	solute carrier family 15 (oligopeptide transporter), member 1	56643	Slc15a1
Upk1a	111.262	72.2739	150.251	2.07891	1.05583	0.00844776	0.0285545	uroplakin 1A	109637	Upk1a
4930524L23Rik	19.0866	26.8935	11.2797	0.41942	-1.25353	0.00878284	0.029505	NA	NA	4930524L23Rik
Fam55d	4.5418	7.79462	1.28897	0.165367	-2.59626	0.0100991	0.0331641	NA	NA	Fam55d
Cks2	18.4652	26.1302	10.8003	0.413325	-1.27465	0.0104848	0.0342695	CDC28 protein kinase regulatory subunit 2	66197	Cks2
4930431A04Rik	10.1475	5.00212	15.2928	3.05727	1.61224	0.0112138	0.0362811	NA	NA	4930431A04Rik
Cacng8	24.0507	15.5513	32.5501	2.09308	1.06563	0.0116048	0.0373329	calcium channel, voltage-dependent, gamma subunit 8	81905	Cacng8
Trfr2	5.78504	9.63282	1.93725	0.201109	-2.31395	0.0118455	0.0379883	NA	NA	Trfr2
Tubb2b	65.658	90.2097	41.1063	0.455675	-1.13392	0.0120887	0.0386498	tubulin, beta 2B class IIB	73710	Tubb2b
2810405K02Rik	24.6211	34.4872	14.755	0.427841	-1.22485	0.012474	0.0396886	NA	NA	2810405K02Rik
A030009H04Rik	36.956	49.8585	24.0536	0.482437	-1.05159	0.0136661	0.0428242	NA	NA	A030009H04Rik
Npb	12.2477	17.8733	6.6221	0.370503	-1.43244	0.0141434	0.0440768	neuropeptide B	208990	Npb
Snord16a	18.302	11.1189	25.485	2.29206	1.19664	0.0155971	0.0478775	small nucleolar RNA, C/D box 16A	100217453	Snord16a
