# Supplementary material for: RNA polymerase II pausing factor NELF in CD8+ T cells promotes antitumor immunity
Source: Nat Commun. 2022 Apr 20;13:2155. doi: 10.1038/s41467-022-29869-2 (PMC9021285; doi:10.1038/s41467-022-29869-2)
Supplement: Supplementary file 6 — Source Data [file 41467_2022_29869_MOESM6_ESM.xlsx]

## Sheet: Figure 1
	Figure 1a	KO												Nelfbf/f
	5	23.8339	20.0008	14.8955	16.732	22.966	28.71	17.4829	31.8268	16.6931	16.6931			18.9665	34.772	17.9685	44.2202	26.7913	22.6049	37.3469	18.1604	23.9161	17.9685	18.7895	25.7394
	9	50.8923	36.1	22.7496	47.0982	54.5455	50.4	29.6595	87.2247	73.875	52.2436			52.983	52.9343	50.7781	46.6458	75.3231	49.4604	69.2499	50.7662	44.5775	43.5014	30.6052	41.2685
	13	100.956	106.726	18.1871	78.1327	114.123	147.114	89.0105	132.49	140.234	107.539			41.8683	50.0164	58.3523	77.4752	75.3157	61.0146	101.375	104.819	73.152	76.7161	62.1063	96.3077
	16	222.328	202.478	48.0839	163.132	222.049	287.709	117.931	292.949	207.669	177.227			42.592	77.5296	143.394	91.2282	73.4038	73.9947	201.762	158.855	130.107	153.49	119.441	161.579
	18	258.094	269.957	76.3852	253.813	410.546	445.959	174.274	417.724	284.361	290.341			81.2275	57.3073	86.0958	68.426	57.0945	76.8168	195.817	110.247	270.055	252.872	191.893	174.852
	21	396.704	533.63	219.821	359.183	635.05	764.583	399.558	564.697	545.197	575.129			131.586	128.797	168.343	129.356	54.5217	24.6106	420.478	422.248	214.328	201.772	303.005	300.481
	23	483.152	574.431	304.394	498.686	923.594	836.039	414.074	744.521	781.779	739.729			140.498	81.2914	139.344	110.763	33.9587	6.65603	555.947	535.91	264.948	202.753	336.709	378.458
	Figure 1b	Nelfbf/f												KO
	14	37.602	31.7606	65.5312	55.9387	56.3393	66.3707							52.6506	76.3541	97.6271	31.0466	98.5687	63.48	32.2986	56.3184	46.4428
	18	86.7208	66.3552	164.223	122.401	87.2189	127.405							116.334	144.16	176.27	68.9976	206.747	153.781	68.8443	137.187	91.9919
	21	122.958	103.958	275.2	207.031	142.327	172.071							202.847	204.021	326.725	122.89	326.057	252.122	135.383	251.839	101.32
	24	187.037	168.063	433.874	298.997	285.587	322.553							251.141	261.157	616.912	281.998	539.083	291.83	203.426	439.882	175.839
	27	364.401	273.451	568.497	388.646	413.257	440.591							450.924	356.422	1185.67	445.326	1140.36	619.722	441.614	925.394	333.286
	30	559.411	567.761	688.52	525.77	696.518	964.881							529.34	487.808	1733.62	600.745	1575.1	977.381	848.898	1295.18	703.921
	33	926.556	759.372	945.735	602.64	1058.18	1282.28							937.963	590.383	2595.74	1068.08	1534.95	1611.86	1318.5	2110.27	1038.02
	Figure 1c	Nelfbf/f	KO		Figure 1e	Nelfbf/f	KO		Figure 1f	Nelfbf/f	KO		Figure 1g	Nelfbf/f	KO		Figure 1h	Nelfbf/f	KO
		0.15	0.81			19.4	4.71			27.1	3.02			96.3	62.5			46.2	19.1
		0.08	0.61			19.5	4.91			21.6	2.54			83.4	64.3			50.4	34
		0.02	0.56			9.45	4.11			39.4	6.17			96	66.7			48.6	37.1
		0.02	0.58			6	10.1			8.85	19.5			85.3	5.32			46.4	4.88
		0.44	0.17			10.2	3.92			12.9	2.44			86.7	46.7			51.5	44.8
		0.19	0.54
		0.38	0.64
		0.41	0.99
		0.09	0.76
		0.04	0.86
		0.71
		0.47
	Figure 1i	PBS (n=10)												Nelfbf/f (n=10)												KO (n=10)
	7	17.415	24.918	51.3259	16.3728	26.1568	42.4453	18.5562	33.4497	26.6019	44.753			19.1141	0	5.69531	38.8506	21.7771	16.1326	50.9396	30.678	28.1861	37.9161			32.7254	20.1768	41.7859	33.8225	20.0987	35.9814	24.8239	64.7403	15.0401	15.9275
	13	63.2752	135.071	146.389	196.546	103.305	153.013	255.394	110.193	182.763	261.739			99.4062	63.7174	11.2129	39.3144	56.7905	54.7845	159.305	135.755	20.083	20.1797			177.016	136.147	209.194	280.058	134.38	246.205	101.376	254.617	149.709	154.369
	16	147.91	253.776	310.633	416.849	167.421	299.538	408.799	165.345	310.964	389.271			49.2712	26.6805	0	0	63.0459	46.2338	256.379	201.728	0	0			293.704	218.66	442.589	354.608	200.867	454.452	199.805	256.869	112.329	273.26
	19	242.152	327.316	486.671	609.559	356.082	457.925	653.47	352.64	514.709	604.941			8.46	0	0	0	65.9882	42.0283	356.013	269.14	0	0			471.502	360.284	630.569	496.51	397.84	822.078	485.814	440.861	80.8611	138.978
	22	459.022	569.692	874.903	874.845	634.934	706.796	1043.75	566.058	700.384	829.606			11.2129	0	0	0	66.2884	76.9515	383.481	306.505	0	0			696.158	684.958	914.796	626.462	575.078	1210.56	699.297	774.894	108.571	361.442
	Figure 1j	PBS	Nelfbf/f	KO		Figure 1k	Nelfbf/f	KO		Figure 1l	Nelfbf/f	KO
		1.09	0.25	0.99			11.1	3.03			89.6	67.8
		0.63	0.16	1.36			17.4	2.13			89.9	65.6
		0.95	0.09	1.3			32.5	0.93			91.2	60.7
		0.8	0.05	1.15			66.3	2.28			89.9	72.5
		0.79	0.04	0.87			84.8	0.6			95.7	70.2
		1.01	0	1.34
		0.95	0	0.16
		1.06	0	0.36
		1.27	0	0.56
		1	0	1.1

## Sheet: Figure 2
	Figure 2b	Days	KO/vac (n=8)	KO/non-vac (n=5)	Nelfbf/f/vac (n=9)	Nelfbf/f/non-vac (n=7)		Figure 2c	Nelfbf/f/non-vac	Nelfbf/f/vac	KO/non-vac	KO/vac
		10				1			0.81	13.5	0.11	0.49
		12		1		1			0.84	2	0.062	0.39
		12		1					0.45	19.6	0.043	0.39
		12		1					2.91	4	0.071	0.98
		15		1
		16	1	1		1
		16	1			1
		19	1
		20	1
		22	0		0	0
		22			0
		22			0
		22			0
		25	1
		25	1
		27	1
		31			1
		35				1
		37			1
		39			1
		43				1
		52			1
		61			0
	Figure 2d	Nelfbf/f non-vac (n=4)									Nelfbf/f vac (n=7)									KO non-vac (n=6)									KO vac (n=9)
	9	0	34.5987	46.7189	29.484						109.108	27.0051	15.2383	69.7326	0	0	0			42.6925	0	53.361	0	44.3789	103.975				137.27	75.9824	97.8068	12.7061	113.959	30.5955	0	33.1767	214.277
	11	135.504	333.685	95.5069	77.4239						328.932	62.0928	36.3888	92.4257	0	0	0			148.282	241.386	190.639	21.6218	69.574	232.64				246.694	98.769	200.519	24.918	385.418	59.8399	0	91.787	398.115
	12	200.003	460.99	113.895	121.487						423.396	87.3011	33.2178	108.86	12.1743	0	24.7322			240.117	407.781	333.633	23.5229	104.434	396.875				305.529	262.733	376.973	46.216	552.638	104.283	0	161.933	554.107
	13	242.953	653.089	331.432	412.755						538.095	131.411	84.5438	129.762	48.5536	0	40.3697			429.43	693.611	441.636	60.8256	168.944	1355.29				423.107	355.604	501.795	66.8352	760.576	358.245	0	318.379	743.207
	14	293.14	1055.24	634.419	715.805						692.998	175.91	173.196	190.507	54.5775	0	59.1534			470.477	692.448	595.889	82.3111	407.39	2051.54				687.037	331.501	886.285	75.4466	1008.77	621.005	0	497.703	965.871

## Sheet: Figure 3
	Figure 3a	Nelfbf/f			KO				Figure 3b	Nelfbf/f	KO
	1	0.75	0.12	0.079	0.48	0.33	0.62			3.61	20.75
	2	13	14.6	14.7	13.4	15.8	12.4			3.09	11.3
	3	25.6	29.47	25.5	17.2	30.6	35.4			2.45	18
	4	53.7	53.2	53.5	31.7	49.4	40.9
	5	84.1	82.3	87.6	62.1	72.6	68
	Figure 3d	Nelfbf/f			KO				Figure 3e	Nelfbf/f			KO				Figure 3f	Nelfbf/f			KO
	0	0.12	0.15	0.1	0.29	0.19	0.27		0	0.32	0.5	0.42	0.79	0.65	0.78		0	0.055	0.062	0.045	0.12	0.089	0.16
	2	4.76	4.37	6	8.42	5.64	9.56		2	4.61	4.42	5.07	6.83	5.17	6.59		2	2.5	2.45	2.72	3.59	2.61	3.82
	4	19.2	21.2	21.8	24.6	24	33.4		4	12.6	10.7	10.5	13.3	13.4	16.5		4	8.94	9.98	10.1	12.1	12.2	17.7
	6	35.1	37.8	37	49.4	49.9	60.9		6	17.3	18.1	15.7	23.8	27.8	29.5		6	19.5	21.5	19.8	29.9	32.5	39.2
	8	38.9	42.8	38.6	73.6	73.7	82.4		8	38	39.5	30.8	68.1	69.8	76.3		8	30.6	34.2	28.1	65	65.7	75.3
	Figure 3h	Nelfbf/f	KO
		40.6	21.8
		36.9	31.4
		50.4	29.9

## Sheet: Figure 4
		Figure 4b	Naive	Memory	Exhaust	Senescent
		Nelfbf/f	58.9967	32.8773	4.89221	3.23383
		KO	38.1993	26.0522	24.7203	11.0282

## Sheet: Figure 6
	Figure 6b	non-TCF1 target/Enhancer	TCF1 target/Enhancer	non-TCF1 target/TSS	TCF1 target/TSS
		5.10258	9.79236	0.256928	0.361272

## Sheet: Figure 7
	Figure 7d	WT	KO		Figure 7f	WT	Tg
		63.2	36.8			27.3	72.7
		82.7	17.3			32.5	65
		79.4	2.94			19.4	65.1
		86.4	4.55			28.4	66.7
		98.4	1.64			24	68
		67.6	32.4			37	63
						9.8	90.2
						13.2	86.8
						37.5	62.5
						3.69	96.1
	Figure 7g	WT (n=6)						Tg (n=5)						Figure 7h	WT	Tg
	9	61.5798	51.3324	56.0348	71.5037	54.1493	65.4384	89.6706	62.8088	33.898	46.1709	36.6369			2.18	1.2
	13	145.36	176.418	157.216	107.942	108.018	190.975	206.956	166.201	76.3137	134.437	73.6865			2.9	1.22
	17	350.46	317.325	296.8	313.031	199.023	268.02	309.734	296.341	173.078	155.747	114.934			1.93	0.25
	20	579.017	441.795	389.166	374.659	187.445	243.074	489.158	313.61	188.832	139.598	157.814			1.63	1.75
	23	522.538	788.219	598.121	674.813	315.81	351.831	449.698	364.945	234.364	273.588	356.757			2.08	0.89
	26	599.799	686.345	615.054	983.539	406.006	497.372	481.549	494.679	317.869	366.824	519.008			1.53
	30	875.832	1231.14	1304.21	1780.62	639.85	816.581	410.879	1093.37	647.374	401.276	1103.47
	33	1427.03	1689.3	1809.01	3772.46	1274.9	1528.76	580.617	1254.68	891.904	508.176	1076.48
	Figure 7j	WT	Tg		Figure 7k	WT	Tg		Figure 7l	WT	Tg		Figure 7m	WT	Tg
		32	55.9			1.47	1.92			84.9	90.1			84.8	82.9
		50.8	43.6			1.54	3.59			84.7	94			63.4	80.1
		33.5	48.8			2.09	9.23			91.1	96.4			74.7	84
		27.5	54.4			1.78	8.1			86.4	95.7			85.1	84.2
		21.3	42.1			1.46	3.62			83.4	94.5			73	85.2
		27.4	38.7			1.28	3.21			83.3	94.7			67.5	85.4
	Figure 7n	WT	Tg		Figure 7o	WT	Tg		Figure 7p	WT	Tg		Figure 7q	WT	Tg
		4821	1718			53.6	82.8			0.55	6.72			0.55	5.97
		2452	1815			45.5	81.9			0.92	22.4			0.92	21.9
		2899	1541			58.1	80.9			3.17	12.7			2.5	10.8
		5060	1547			63.5	82.6			1.94	5.39			1.29	5.81
		2168	1541			63.5	63.5			11.2	12.5			10.4	12
		2697	1371			48.3	63.5			3.72	6.17			2.97	5.74

## Sheet: Figure 8
	Figure 8a	28z	28z-hNELB		Figure 8b	28z	28z-hNELB
		8.13	16.7			33.8	42
		8.93	16.4			37.2	54.9
		16.1	20			11.5	18.1
		9.34	18.3			12.7	21.3
	Figure 8c	Days	PBS	Mock T	CD19 CAR-28z T	CD19 CAR-28z-hNELFB T
		20	1
		20	1
		20	1	1
		21		1
		23	1	1
		23	1
		25		1	1
		26		1	1	1
		26		1	1
		27			1
		28			1	1
		28			1	1
		28			1
		29			1
		30			1
		30			1
		44				1
		47			1
		50				1
		52			1
		55				1
		61				1
		62			1
		69				1
		69				1
		69				1
		69				1
		78				1
		92				1
		129				0

## Sheet: Supplemental Figure 1
	c	CD4+			CD8+
		Nelfbf/f	KO		Nelfbf/f	KO
		58.9	64.5		29	27.3
		58.4	63.9		30.2	27.5
		60.8	69.5		30	23.7
			64.7			27.1
	e	CD4+
		Naïve		Central Memory		Effector Memory		Treg
		Nelfbf/f	KO	Nelfbf/f	KO	Nelfbf/f	KO	Nelfbf/f	KO
		11.65	12.096	1.15568	1.26336	2.3766	2.70592	1.61236	1.6576
		13.1126	16.512	1.97664	2.2704	4.32912	4.63712	2.44992	2.72448
		14.178	16.75	1.7952	1.742	3.5496	4.4354	2.2134	2.412
			12.2876		1.40556		2.99676		1.61772
	f	CD8+
		Naïve		Central Memory		Effector Memory
		Nelfbf/f	KO	Nelfbf/f	KO	Nelfbf/f	KO
		6.59856	6.2272	1.12	0.77	0.25164	0.1344
		8.1432	8.8752	1.49	1.02	0.25056	0.129344
		8.16	7.1556	1.61	0.65	0.153	0.0938
			6.30292		0.93		0.084864

## Sheet: Supplemental Figure 2
	b	Days	KO/Vac	KO/non-Vac	Nelfbf/f/Vac	Nelfbf/f/non-Vac
		10		1		1
		12		1
		12		1
		15	1	1
		15	1	1
		15		1
		16				1
		17	1	1		1
		20				1
		21	1			1
		22	1		1
		24	1
		25			1
		25			1
		32			1
		36			0
	c	Nelfbf/f/non-vac	Nelfbf/f/vac	KO/non-vac	KO/vac		d	Nelfbf/f/non-vac	Nelfbf/f/vac	KO/non-vac	KO/vac		e	Nelfbf/f/non-vac	Nelfbf/f/vac	KO/non-vac	KO/vac
		6.02	7.47	4.01	3.85			34.8	40.3	31.5	37.5			2.82	8.98	2.58	3.52
		5.15	9.04	2.67	5.38			33.3	38.6	29.8	31.5			5.63	10.1	1.64	2.5
			7.2		4.71				38.5		30.5				10.9	2.11	2.11
																	2.14

## Sheet: Supplemental Figure 3
	c	Nelfbf/f	KO		d	Nelfbf/f	KO
		45.4	31			61.3	35
		45.3	39.2			55.3	46.5
		54.6	38.4			69.8	45

[truncated: 4 more sheets: Supplemental Figure 5, Supplemental Figure 6, Supplemental Figure 7, Supplemental Figure 8]
